# Supplementary material for: Floristic diversity and its relationships with human land use varied regionally during the Holocene
Source: Nat Ecol Evol. 2024 Jul 8;8(8):1459–71. doi: 10.1038/s41559-024-02457-x (PMC11310077; doi:10.1038/s41559-024-02457-x)
Supplement: Supplementary file 4 — Metadata for pollen records included in these analyses. [file 41559_2024_2457_MOESM4_ESM.csv]

Supplementary Tabe 5 - Metadata for pollen records included in these analyses.
datasetid	publicationid	citation	doi		Continent	Biome #	Biome name	geometry
2312	481	Bonnefille, R., G. Riollet, G. Buchet, M. Icole, R. Lafont, M. Arnold, and D. Jolly. 1995. Glacial/Interglacial record from intertropical Africa, high resolution pollen and carbon data at Rusaka, Burundi. Quaternary Science Reviews 14:917-936.	NA		Africa	1	Tropical & Subtropical Moist Broadleaf Forests	c(29.61667, -3.43333)
24197	10547	Stambouli-Essassi, S., E. Roche, and S. Bouzid. 2007. Evolution de la végétation et du climat dans le Nord-ouest de la Tunisie au cours des 40 derniers millénaires [Evolution of vegetation and climatic changes in North- Western Tunisia during the last 40 millennia]. Geo-Eco-Trop 31:171-214. Geo-Eco-Trop 31:171-214.	NA		Africa	5	Temperate Conifer Forests	c(8.77474, 36.81825)
24207	10547	Stambouli-Essassi, S., E. Roche, and S. Bouzid. 2007. Evolution de la végétation et du climat dans le Nord-ouest de la Tunisie au cours des 40 derniers millénaires [Evolution of vegetation and climatic changes in North- Western Tunisia during the last 40 millennia]. Geo-Eco-Trop 31:171-214. Geo-Eco-Trop 31:171-214.	NA		Africa	5	Temperate Conifer Forests	c(8.39472, 36.5975)
24207	10550	Ben Tiba, B. 1987. Recherches pollenanalytiques à Djebel El Ghorra, Tunisie septentrionale : premières approches. Agronomie et Horticulture 2:57-60.	NA		Africa	5	Temperate Conifer Forests	c(8.39472, 36.5975)
24207	10551	Ben Tiba, B. 1995. Cinq millénaires d'histoire de la végétation à Djebel El Ghorra, Tunisie septentrionale. Pages 49-55 in L. Thomas and E. Roche, editors. Palynologie africaine. CIFEG, Publications occasionnelles.	NA		Africa	5	Temperate Conifer Forests	c(8.39472, 36.5975)
24216	10547	Stambouli-Essassi, S., E. Roche, and S. Bouzid. 2007. Evolution de la végétation et du climat dans le Nord-ouest de la Tunisie au cours des 40 derniers millénaires [Evolution of vegetation and climatic changes in North- Western Tunisia during the last 40 millennia]. Geo-Eco-Trop 31:171-214. Geo-Eco-Trop 31:171-214.	NA		Africa	12	Mediterranean Forests, Woodlands & Scrub	c(9.097978, 37.148646)
40940	15284	Lézine, A.-M., C. Assi-Kaudjhis, E. Roche, A. Vincens, and G. Achoundong. 2013. Towards an understanding of West African montane forest response to climate change. Journal of Biogeography 40(1):183-196. [DOI: 10.1111/j.1365-2699.2012.02770.x.]	10.1111/j.1365-2699.2012.02770.x.		Africa	1	Tropical & Subtropical Moist Broadleaf Forests	c(10.243308, 5.934466)
40940	15285	Lézine, A.-M., A.F.-C. Holl, J. Lebamba, A. Vincens, C. Assi-Khaudjis, L. Février, and É. Sultan. 2013. Temporal relationship between Holocene human occupation and vegetation change along the northwestern margin of the Central African rainforest. Comptes Rendus Géoscience 345(7-8):327-335. [DOI: 10.1016/J.CRTE.2013.03.00.]	10.1016/J.CRTE.2013.03.00.		Africa	1	Tropical & Subtropical Moist Broadleaf Forests	c(10.243308, 5.934466)
40940	15303	Izumi, K., and A.-M. Lézine. 2016. Pollen-based biome reconstructions over the past 18,000 years and atmospheric CO2 impacts on vegetation in equatorial mountains of Africa. Quaternary Science Reviews 152:93-103. [DOI: 10.1016/j.quascirev.2016.09.023.]	10.1016/j.quascirev.2016.09.023.		Africa	1	Tropical & Subtropical Moist Broadleaf Forests	c(10.243308, 5.934466)
40940	15304	Assi-Kaudjhis, C. 2012. Vegetation evolution in the mountains of Cameroon during the last 20 000 years: pollen analysis of Lake Bambili sediments. Pages 137-164 in J.A. Blanco, editor. Forest ecosystems: more than just trees. InTech, Rijeka, Croatia. [DOI: 10.5772/30158]	10.5772/30158		Africa	1	Tropical & Subtropical Moist Broadleaf Forests	c(10.243308, 5.934466)
40940	15395	Lézine, A.-M., K. Izumi, M. Kageyama, and G. Achoundong. 2019. A 90,000-year record of Afromontane forest responses to climate change. Science 363(6423):177-181. [DOI: 10.1126/science.aav6821]	10.1126/science.aav6821		Africa	1	Tropical & Subtropical Moist Broadleaf Forests	c(10.243308, 5.934466)
41181	15405	Lézine, A.-M. 1987. Paléoenvironnements végétaux d'Afrique nord-tropicale occidentale depuis 12 000 B.P.: analyse pollinique de séries sédimentaires continentales (Sénégal- Mauritanie). Doctoral dissertation. Université Aix-Marseille II, Marseille, France.	NA		Africa	7	Tropical & Subtropical Grasslands, Savannas & Shrublands	c(-16.8, 15.26667)
41181	15412	Lézine, A.-M. 1988. Les variations de la couverture forestière mésophile d'Afrique occidentale au cours de l'Holocène. Comptes rendus de l'Acade?mie des sciences. Se?rie II, Me?canique, physique, chimie, sciences de l'univers, sciences de la terre 307:439-445.	NA		Africa	7	Tropical & Subtropical Grasslands, Savannas & Shrublands	c(-16.8, 15.26667)
41181	15413	Lézine, A.-M., and J.-J. Chateauneuf. 1991. Peat in the "Niayes" of Senegal: depositional environment and Holocene evolution. Journal of African Earth Sciences 12(1-2):171-179. [DOI: 10.1016/0899-5362(91)90067-9]	10.1016/0899-5362(91)90067-9		Africa	7	Tropical & Subtropical Grasslands, Savannas & Shrublands	c(-16.8, 15.26667)
41269	15511	Bolick, M.R. 1974. A vegetationnal history of the Mt Meru lahar, Tanzania. Master's thesis. Duke University, Durham, North Carolina, USA.	NA		Africa	1	Tropical & Subtropical Moist Broadleaf Forests	c(36.89502, -3.229196)
41269	15512	Bolick, M.R. 1991. A vegetational history of the Mt. Ujamaa lahar, Tanzania. Palynology 15(1):193-210. [DOI: 10.1080/01916122.1991.9989395]	10.1080/01916122.1991.9989395		Africa	1	Tropical & Subtropical Moist Broadleaf Forests	c(36.89502, -3.229196)
41582	15549	Hamilton, A.C. 1982. Upper Quaternary pollen diagrams from montane eastern Africa. Pages 111-191 in Environmental history of East Africa: a study of the Quaternary. Academic Press, London, United Kingdom.	NA		Africa	10	Montane Grasslands & Shrublands	c(39.36667, 7.86667)
46691	16229	Finch, J., M.J. Leng, and R. Marchant. 2009. Late Quaternary vegetation dynamics in a biodiversity hotspot, the Uluguru Mountains of Tanzania. Quaternary Research 72(1):111-122. [DOI: 10.1016/j.yqres.2009.02.005]	10.1016/j.yqres.2009.02.005		Africa	1	Tropical & Subtropical Moist Broadleaf Forests	c(37.62053, -7.1222)
46691	16230	Finch, J., and R. Marchant. 2011. A palaeoecological investigation into the role of fire and human activity in the development of montane grasslands in East Africa. Vegetation History and Archaeobotany 20(2):109-124. [DOI: 10.1007/s00334-010-0276-9]	10.1007/s00334-010-0276-9		Africa	1	Tropical & Subtropical Moist Broadleaf Forests	c(37.62053, -7.1222)
46687	16231	Ivory, S., and J. Russell. 2018. Lowland forest collapse and early human impacts at the end of the African Humid Period at Lake Edward, equatorial East Africa. Quaternary Research 89(1):7-20. [DOI: 10.1017/qua.2017.48]	10.1017/qua.2017.48		Africa	7	Tropical & Subtropical Grasslands, Savannas & Shrublands	c(29.55015, -0.430246)
46689	16250	Meadows, M.E., and A.J. Baxter. 2001. Holocene vegetation history and palaeoenvironments at Klaarfontein Springs, Western Cape, South Africa. The Holocene 11(6):699–706. [DOI: 10.1191/09596830195726]	10.1191/09596830195726		Africa	13	Deserts & Xeric Shrublands	c(18.49444, -32.42389)
46689	16252	Baxter, A.J. 1997. Late Quaternary palaeoenvironments of the Sandveld, Western Cape Province, South Africa. Doctoral dissertation. University of Cape Town, Cape Town, Western Cape, South Africa.	NA		Africa	13	Deserts & Xeric Shrublands	c(18.49444, -32.42389)
46695	16234	Mustaphi, C.J.C., K. Gajewski, R. Marchant, and G. Rosqvist. 2017. A late Holocene pollen record from proglacial Oblong Tarn, Mount Kenya. PLOS ONE 12(9). https://doi.org/10.1371/journal.pone.0184925.	NA		Africa	10	Montane Grasslands & Shrublands	c(37.30171, -0.14531)
46711	16258	Finch, J., C. Courtney Mustaphi, and R. Marchant. 2017. Ecosystem change in the South Pare Mountain bloc, Eastern Arc Mountains of Tanzania. The Holocene 27(6):796-810. [DOI: 10.1177/0959683616675937]	10.1177/0959683616675937		Africa	1	Tropical & Subtropical Moist Broadleaf Forests	c(37.92283, -4.292)
46728	16221	Gasse, F., and E. Van Campo. 1998. A 40,000-yr pollen and diatom record from Lake Tritrivakely, Madagascar, in the southern tropics. Quaternary Research 49(3):299-311. [DOI: 10.1006/qres.1998.1967]	10.1006/qres.1998.1967		Africa	1	Tropical & Subtropical Moist Broadleaf Forests	c(46.918804, -19.778756)
46728	16223	Gasse, F., and E. Van Campo. 2001. Late Quaternary environmental changes from a pollen and diatom record in the southern tropics (Lake Tritrivakely, Madagascar). Palaeogeography, Palaeoclimatology, Palaeoecology 167(3-4):287-308. [DOI: 10.1016/S0031-0182(00)00242-X]	10.1016/S0031-0182(00)00242-X		Africa	1	Tropical & Subtropical Moist Broadleaf Forests	c(46.918804, -19.778756)
47595	16359	Bonnefille, R., and G. Riollet. 1988. The Kashiru pollen sequence (Burundi) palaeoclimatic implications for the last 40,000 yr B.P. in tropical Africa. Quaternary Research 30(1):19-35. [DOI: 10.1016/0033-5894(88)90085-3]	10.1016/0033-5894(88)90085-3		Africa	1	Tropical & Subtropical Moist Broadleaf Forests	c(29.53333, -3.45)
47597	16360	Bonnefille, R., and F. Chalié. 2000. Pollen-inferred precipitation time-series from equatorial mountains, Africa, the last 40 kyr BP. Global and Planetary Change 26(1-3):25-50. [DOI: 10.1016/S0921-8181(00)00032-1]	10.1016/S0921-8181(00)00032-1		Africa	1	Tropical & Subtropical Moist Broadleaf Forests	c(29.53333, -3.45)
47866	16416	Elenga, H. 1992. Végétation et climat du Congo depuis 24 000 ans B.P.: Analyse palynologique de séquences sédimentaires du Pays Bateke et du Littoral. Doctoral dissertation. Université Aix-Marseille III, Aix-en-Provence and Marseille, France.	NA		Africa	7	Tropical & Subtropical Grasslands, Savannas & Shrublands	c(11.84659, -4.74201)
47866	16428	Elenga, H., A. Vincens, D. Schwartz, A. Fabing, J. Bertaux, D. Wirrmann, L. Martin, and M. Servant. 2001. Le marais estuarien de la Songolo (Sud Congo) a l'Holocene moyen et recent. Bulletin de la Société Géologique de France 172(3):359-366. [DOI: 10.2113/172.3.359]	10.2113/172.3.359		Africa	7	Tropical & Subtropical Grasslands, Savannas & Shrublands	c(11.84659, -4.74201)
47973	16421	Quick, L.J., B.M. Chase, M. Wündsch, K.L. Kirsten, M. Chevalier, R. Mäusbacher, M.E. Meadows, and T. Haberzettl. 2018. A high-resolution record of Holocene climate and vegetation dynamics from the southern Cape coast of South Africa: pollen and microcharcoal evidence from Eilandvlei. Journal of Quaternary Science 33(5):487-500. [DOI: 10.1002/jqs.3028]	10.1002/jqs.3028		Africa	12	Mediterranean Forests, Woodlands & Scrub	c(22.640128, -33.994446)
48877	16735	du Plessis, N., B.M. Chase, L.J. Quick, and M.E. Meadows. 2021. A late Holocene pollen and microcharcoal record from Eilandvlei, southern Cape coast, South Africa. Palaeoecology of Africa 35.	NA		Africa	12	Mediterranean Forests, Woodlands & Scrub	c(22.640128, -33.994446)
48996	16886	Ivory, S., and J. Russell. 2016. Climate, herbivory, and fire controls on tropical African forest for the last 60ka. Quaternary Science Reviews 148:101-114. [DOI: 10.1016/j.quascirev.2016.07.015]	10.1016/j.quascirev.2016.07.015		Africa	98	NA	c(29.926054, -6.633748)
49238	16932	Vincens, A., G. Buchet, M. Servant, and E.M. collaborators. 2010. Vegetation response to the "African Humid Period" termination in Central Cameroon (7°N) - new pollen insight from Lake Mbalang. Climate of the Past 6:281-294. [DOI: 10.5194/cp-6-281-2010]	10.5194/cp-6-281-2010		Africa	7	Tropical & Subtropical Grasslands, Savannas & Shrublands	c(13.73333, 7.31667)
49269	16253	Lebamba, J., A. Vincens, A.-M. Lézine, R. Marchant, and G. Buchet. 2016. Forest-savannah dynamics on the Adamawa plateau (Central Cameroon) during the “African humid period” termination: A new high-resolution pollen record from Lake Tizong. Review of Palaeobotany and Palynology 235:129-139. [DOI: 10.1016/j.revpalbo.2016.10.001]	10.1016/j.revpalbo.2016.10.001		Africa	7	Tropical & Subtropical Grasslands, Savannas & Shrublands	c(13.58333, 7.25)
49261	16934	Salzmann, U., P. Hoelzmann, and I. Morczinek. 2002. Late Quaternary climate and vegetation of the Sudanian zone of Northeast Nigeria. Quaternary Research 58:73-83. 10.1006/qres.2002.2356.	NA		Africa	7	Tropical & Subtropical Grasslands, Savannas & Shrublands	c(12.12972, 10.39556)
49261	16935	Salzmann, U. 1999. Zur holozanen vegetations-und klimaentwicklung der westafrikanischen savannen Palaookologische untersuchungen in der Sahel- und Sudanzone NO-Nigerias. Doctoral dissertation. University of Wuerzburg, Frankfurt, Germany.	NA		Africa	7	Tropical & Subtropical Grasslands, Savannas & Shrublands	c(12.12972, 10.39556)
49261	16936	Salzmann, U. 2000. Are modern savannas degraded forests? A Holocene pollen record from the Sudanian vegetation zone of NE Nigeria. Vegetation History and Archaebotany 9:1-15. https://link.springer.com/article/10.1007/BF01295010.	NA		Africa	7	Tropical & Subtropical Grasslands, Savannas & Shrublands	c(12.12972, 10.39556)
49376	16987	Vincens, A., D. Williamson, F. Thevenon, M. Taieb, G. Buchet, M. Decobert, and N. Thouveny. 2003. Pollen-based vegetation changes in southern Tanzania during the last 4200 years: climate change and/or human impact. Palaeogeography, Palaeoclimatology, Palaeoecology 198:321-334. [DOI: 10.1016/S0031-0182(03)00473-5]	10.1016/S0031-0182(03)00473-5		Africa	7	Tropical & Subtropical Grasslands, Savannas & Shrublands	c(33.75559, -9.334488)
49406	16995	Jolly, D., and R. Bonnefille. 1992. Histoire et dynamique du marécage tropical de Ndurumu (Burundi), données polliniques. Review of Palaeobotany and Palynology 75:133-151. [DOI: 10.1016/0034-6667(92)90153-8]	10.1016/0034-6667(92)90153-8		Africa	7	Tropical & Subtropical Grasslands, Savannas & Shrublands	c(29.96667, -2.71667)
49447	17008	Salzmann, U., and M. Waller. 1998. The Holocene vegetational history of the Nigerian Sahel based on multiple pollen profiles. Review of Palaeobotany and Palynology 100:39-72. https://doi.org/10.1016/S0034-6667(97)00053-5.	NA		Africa	7	Tropical & Subtropical Grasslands, Savannas & Shrublands	c(10.94944, 13.30694)
49447	17009	Holmes, J.A., M.J. Allen, F.A. Street-Perrott, R.A. Perrot, and M.P. Waller. 1999. Late Holocene palaeolimnlogy of Bal Lake, Northern Nigeria, a multidisciplinary study. Palaeogeography, Palaeoclimatology, Palaeoecology 148:169-185. https://doi.org/10.1016/S0031-0182(98)00182-5.	NA		Africa	7	Tropical & Subtropical Grasslands, Savannas & Shrublands	c(10.94944, 13.30694)
49497	17045	Hamilton, A., D. Taylor, and J.C. Vogel. 1986. Early forest clearance and environmental degradation in south-west Uganda. Nature 320:164-167. [DOI: 10.1038/320164a0]	10.1038/320164a0		Africa	1	Tropical & Subtropical Moist Broadleaf Forests	c(29.9, -1.11667)
50216	17268	Taylor, D.M. 1988. The environmental history of the Rukiga Highlands, south-west Uganda, during the last 40,000-50,000 years.. Doctoral dissertation. University of Ulster, Coleraine, Northern Ireland.	NA		Africa	1	Tropical & Subtropical Moist Broadleaf Forests	c(29.9, -1.11667)
50216	17269	Taylor, D.M. 1990. Late Quaternary pollen records from two Ugandan mires : evidence for environmental change in the Rukiga Highlands of southwest Uganda. Palaeogeography, Palaeoclimatology, Palaeoecology 80:283-300. [DOI: 10.1016/0031-0182(90)90138-W]	10.1016/0031-0182(90)90138-W		Africa	1	Tropical & Subtropical Moist Broadleaf Forests	c(29.9, -1.11667)
49517	17110	Nourelbait, M., A. Rhoujjati, A. Benkaddour, M. Carré, F. Eynaud, P. Martinez, and R. Cheddadi. 2016. Climate change and ecosystems dynamics over the last 6000 years in the Middle Atlas, Morroco. Climate Past 12:1029-1042.	NA		Africa	12	Mediterranean Forests, Woodlands & Scrub	c(-4.99472, 33.55056)
49509	16438	Cheddadi, R., A.J. Henrot, L. François, F. Boyer, M.B. Bush, M. Carré, E. Coissac, P.E. De Oliveira, F. Ficetola, A. Hambuckers, K. Huang, A.M. Lezine, M. Nourelbait, A. Rhoujjati, P. Taberlet, F. Sarmiento, D. Abel-Schaad, F. Alba-Sánchez, and Z. Zheng. 2017. Microrefugia, Climate Change, and Conservation of Cedrus atlantica in Rif Mountains, Morocco. Frontiers in Ecology and Evolutions 5(114):1…	NA		Africa	12	Mediterranean Forests, Woodlands & Scrub	c(-5.43861, 35.12833)
49509	16439	Cheddadi, R., M. Nourelbait, O. Bouaissa, J. Tabel, A. Rhoujjati, J.A. López-Sáez, F. Alba-Sánchez, C. Khater, A. Ballouche, L. Dezileau, and H.F. Lamb. 2015. A History of Human Impact on Moroccan Mountain Landscapes. African Archaeological Review 32:233-248.	NA		Africa	12	Mediterranean Forests, Woodlands & Scrub	c(-5.43861, 35.12833)
49515	17108	Nourelbait, M., A. Rhoujjati, F. Eynaud, A. Benkaddour, L. Dezileau, K.A.I. Wainer, T. Goslar, C. Khater, and R. Cheddadi. 2014. An 18 000-year pollen and sedimentary record from the cedar forest of the Middle Atlas, Morocco. Journal of Quaternary Science 29(5):417-426.	NA		Africa	5	Temperate Conifer Forests	c(-5.13861, 33.47361)
49495	17094	Jolly, D. 1993. Evolution et dynamique des écosystèmes du Burundi. Pollen et Statistique. Master's thesis. Université Aix-Marseille II.	NA		Africa	7	Tropical & Subtropical Grasslands, Savannas & Shrublands	c(29.98333, -2.9)
50063	17189	Waller, M.P., and U. Salzmann. 1999. Holocene vegetation changes in the Sahelian zone of NE Nigeria: The detection of anthropogenic activity. Pages 85-102 in E.M. van Zinderen Bakker and K. Heine, editors. Palaeoecology of Africa and the Surrounding Islands. Volume 26. [DOI: 10.1201/9780203744536]	10.1201/9780203744536		Africa	7	Tropical & Subtropical Grasslands, Savannas & Shrublands	c(11.03694, 13.30833)
52912	15549	Hamilton, A.C. 1982. Upper Quaternary pollen diagrams from montane eastern Africa. Pages 111-191 in Environmental history of East Africa: a study of the Quaternary. Academic Press, London, United Kingdom.	NA		Africa	10	Montane Grasslands & Shrublands	c(34.56694, 1.1)
52912	17190	Hamilton, A.C. 1987. Vegetation and climate of Mt Elgon during the late Pleistocene and Holocene. Palaeoecology of Africa 18:283-304.	NA		Africa	10	Montane Grasslands & Shrublands	c(34.56694, 1.1)
52924	17224	Taylor, D., and R. Marchant. 1995. Human impact in the interlacustrine region: long-term pollen records from the Rukiga Highlands. Azania 29/30:283-295. https://doi.org/10.1080/00672709409511684.	NA		Africa	1	Tropical & Subtropical Moist Broadleaf Forests	c(29.8, -1.28333)
52924	17268	Taylor, D.M. 1988. The environmental history of the Rukiga Highlands, south-west Uganda, during the last 40,000-50,000 years.. Doctoral dissertation. University of Ulster, Coleraine, Northern Ireland.	NA		Africa	1	Tropical & Subtropical Moist Broadleaf Forests	c(29.8, -1.28333)
52924	17269	Taylor, D.M. 1990. Late Quaternary pollen records from two Ugandan mires : evidence for environmental change in the Rukiga Highlands of southwest Uganda. Palaeogeography, Palaeoclimatology, Palaeoecology 80:283-300. [DOI: 10.1016/0031-0182(90)90138-W]	10.1016/0031-0182(90)90138-W		Africa	1	Tropical & Subtropical Moist Broadleaf Forests	c(29.8, -1.28333)
52924	18281	Taylor, D., and P. Robertshaw. 2000. Sedimentary sequences in western Uganda as records of human environmental impacts. Palaeoecology of Africa 27:63-76.	NA		Africa	1	Tropical & Subtropical Moist Broadleaf Forests	c(29.8, -1.28333)
52924	18282	Taylor, D.M. 1992. Pollen evidence from Muchoya Swamp, Rukiga Highlands (Uganda), for abrupt changes in vegetation during the last ca. 21,000 years. Bulletin de la Société Géologique de France 163:77-82.	NA		Africa	1	Tropical & Subtropical Moist Broadleaf Forests	c(29.8, -1.28333)
50424	17290	Msaky, E., D. Livingstone, and O. Davis. 2005. Paleolimnological investigations of anthropogenic environmental change in Lake Tanganyika: V. Palynological evidence for deforestation and increased erosion. Journal of Paleolimnology 34:73–83.	NA		Africa	98	NA	c(29.554718, -6.417354)
50424	17291	McKee, B., A.S. Cohen, D. Dettman, M. Palacios-Fest, S. Alin, and G. Ntungumburanye. 2005. Paleolimnological investigations of anthropogenic environmental change in Lake Tanganyika: II. Geochronologies and mass sedimentation rates based on 14C and 210Pb data. Journal of Paleolimnology 34:19–29.	NA		Africa	98	NA	c(29.554718, -6.417354)
50424	17292	Ivory, S., M. McGlue, C. Peterman, P. Baldwin, J. Lucas, A.S. Cohen, J. Russell, J. Saroni, E. Msaky, I. Kimirei, and M. Soreghan. 2021. Climate, vegetation, and weathering across space and time in Lake Tanganyika (tropical eastern Africa). Quaternary Science Advances 3:100023. [DOI: 10.1016/j.qsa.2021.100023]	10.1016/j.qsa.2021.100023		Africa	98	NA	c(29.554718, -6.417354)
50422	17290	Msaky, E., D. Livingstone, and O. Davis. 2005. Paleolimnological investigations of anthropogenic environmental change in Lake Tanganyika: V. Palynological evidence for deforestation and increased erosion. Journal of Paleolimnology 34:73–83.	NA		Africa	98	NA	c(29.554718, -6.417354)
50422	17291	McKee, B., A.S. Cohen, D. Dettman, M. Palacios-Fest, S. Alin, and G. Ntungumburanye. 2005. Paleolimnological investigations of anthropogenic environmental change in Lake Tanganyika: II. Geochronologies and mass sedimentation rates based on 14C and 210Pb data. Journal of Paleolimnology 34:19–29.	NA		Africa	98	NA	c(29.554718, -6.417354)
50422	17292	Ivory, S., M. McGlue, C. Peterman, P. Baldwin, J. Lucas, A.S. Cohen, J. Russell, J. Saroni, E. Msaky, I. Kimirei, and M. Soreghan. 2021. Climate, vegetation, and weathering across space and time in Lake Tanganyika (tropical eastern Africa). Quaternary Science Advances 3:100023. [DOI: 10.1016/j.qsa.2021.100023]	10.1016/j.qsa.2021.100023		Africa	98	NA	c(29.554718, -6.417354)
51972	16226	Ritchie, J.C. 1994. Holocene pollen spectra from Oyo, northwestern Sudan: problems of interpretation in a hyperarid environment. The Holocene 4(1):9-15. [DOI: 10.1177/095968369400400102]	10.1177/095968369400400102		Africa	13	Deserts & Xeric Shrublands	c(26.18, 19.26)
51972	17386	Ritchie, J.C., C.H. Eyles, and C.V. Haynes. 1985. Sediment and pollen evidence for an early to mid-Holocene humid period in the eastern Sahara. Nature 314, 352-355..	NA		Africa	13	Deserts & Xeric Shrublands	c(26.18, 19.26)
51977	17029	Lézine, A.M., J.F. Saliège, C. Robert, F. Wertz, and M.L. Inizan. 1998. Holocene lakes from Ramlat as-Sab'atayn (Yemen) Illustrate the impact of monsoon activity in Southern Arabia. Quaternary Research 50:290-299. [DOI: 10.1006/qres.1998.1996]	10.1006/qres.1998.1996		Africa	13	Deserts & Xeric Shrublands	c(46.88333, 15.86667)
51977	17183	Lézine, A.M., J.J. Tiercelin, C. Robert, J.F. Saliège, S. Cleuziou, F. Braemer, and M.L. Inizan. 2007. Centennial to millennial-scale variability of the Indian monsoon during the early Holocene from a sediment, pollen and isotope record from the desert of Yemen. Palaeogeography, Palaeoecology, Palaeoclimatology 243:235-249. [DOI: 10.1016/j.palaeo.2006.05.019]	10.1016/j.palaeo.2006.05.019		Africa	13	Deserts & Xeric Shrublands	c(46.88333, 15.86667)
52483	17339	Ritchie, J.C., and C.V. Haynes. 1987. Holocene vegetation zonation in the eastern Sahara. Nature 330, 645-647.	NA		Africa	13	Deserts & Xeric Shrublands	c(29.31, 21.37)
52483	17490	Haynes, C.V., C.H. Eyles, L.A. Pavlish, J.C. Ritchie, and M. Rybak. 1989. Holocene palaeoecology of the Eastern Sahara; Selima Oasis. Quaternary Science Reviews 8, 109-136.	NA		Africa	13	Deserts & Xeric Shrublands	c(29.31, 21.37)
52518	17058	Baxter, A.J. 1996. Late Quaternary Palaeonenvironments of the Sandveld, Western Cape Province, South Africa. Doctoral dissertation. University of Cape Town, Cape Town, South Africa.	NA		Africa	12	Mediterranean Forests, Woodlands & Scrub	c(18.33, -32.32139)
52578	17339	Ritchie, J.C., and C.V. Haynes. 1987. Holocene vegetation zonation in the eastern Sahara. Nature 330, 645-647.	NA		Africa	13	Deserts & Xeric Shrublands	c(26.65, 18.16667)
52578	17340	Ritchie, J.C. 1987. A holocene pollen record from Bir Atrun, Northwest Sudan. Pollen et Spores 29, 4, 391-410..	NA		Africa	13	Deserts & Xeric Shrublands	c(26.65, 18.16667)
52605	17461	Salzmann, U. 1996. Holocene vegetation history of Sahelian- zone of NE-Nigeria: Preliminary results. Palaeoecolology of Africa 24:103-114.	NA		Africa	7	Tropical & Subtropical Grasslands, Savannas & Shrublands	c(11.56889, 13.25278)
52605	17462	Salzmann, U., and M. Waller. 1998. The Holocene vegetational history of the Nigerian Sahel based on multiple pollen profiles. Review of Palaeobotany and Palynology 100:39-72. [DOI: http://dx.doi.org/10.1016/S0034-6667(97)00053-5]	10.1016/S0034-6667(97)00053-5		Africa	7	Tropical & Subtropical Grasslands, Savannas & Shrublands	c(11.56889, 13.25278)
52757	17315	Reynaud-Farrera, I. 1995. Histoire des paléoenvironnements forestiers du Sud-Cameroun à partir d'analyses palynologiques et statistiques de dépôts Holocènes et actuels. Doctoral dissertation. Université Montpellier II, Montpellier, France.	NA		Africa	1	Tropical & Subtropical Moist Broadleaf Forests	c(10.75, 3.80139)
52757	17316	Reynaud-Farrera, I. 1996. Late Holocene vegetational changes in South-West Cameroon. Pages 641-652. in H.N. Dalfes and G. Kugla, editors. Third Millenium BC Climate Change and Old World Collapse. Volume 49. NATO ASI serie I: Global Environmental Change. Springer-Verlag Berlin, Berlin, Germany.	NA		Africa	1	Tropical & Subtropical Moist Broadleaf Forests	c(10.75, 3.80139)
52757	17317	Reynaud-Farrera, I., J. Maley, and D. Wirrmann. 1996. Végétation et climat dans les forêts du Sud-Cameroun depuis 4770 ans B.P.: analyse pollinique des sédiments du lac Ossa. Pages 749-755 in Comptes Rendus de l'Académie des Sciences. Volume 322. 2a 322. Paris.	NA		Africa	1	Tropical & Subtropical Moist Broadleaf Forests	c(10.75, 3.80139)
52926	16416	Elenga, H. 1992. Végétation et climat du Congo depuis 24 000 ans B.P.: Analyse palynologique de séquences sédimentaires du Pays Bateke et du Littoral. Doctoral dissertation. Université Aix-Marseille III, Aix-en-Provence and Marseille, France.	NA		Africa	7	Tropical & Subtropical Grasslands, Savannas & Shrublands	c(15.38333, -4.075)
52761	15405	Lézine, A.-M. 1987. Paléoenvironnements végétaux d'Afrique nord-tropicale occidentale depuis 12 000 B.P.: analyse pollinique de séries sédimentaires continentales (Sénégal- Mauritanie). Doctoral dissertation. Université Aix-Marseille II, Marseille, France.	NA		Africa	7	Tropical & Subtropical Grasslands, Savannas & Shrublands	c(-16.86667, 15.16667)
52761	15412	Lézine, A.-M. 1988. Les variations de la couverture forestière mésophile d'Afrique occidentale au cours de l'Holocène. Comptes rendus de l'Acade?mie des sciences. Se?rie II, Me?canique, physique, chimie, sciences de l'univers, sciences de la terre 307:439-445.	NA		Africa	7	Tropical & Subtropical Grasslands, Savannas & Shrublands	c(-16.86667, 15.16667)
52761	15413	Lézine, A.-M., and J.-J. Chateauneuf. 1991. Peat in the "Niayes" of Senegal: depositional environment and Holocene evolution. Journal of African Earth Sciences 12(1-2):171-179. [DOI: 10.1016/0899-5362(91)90067-9]	10.1016/0899-5362(91)90067-9		Africa	7	Tropical & Subtropical Grasslands, Savannas & Shrublands	c(-16.86667, 15.16667)
52742	17040	Mohammed, M.U. 1992. Paléoenvironnement et paléoclimatologie des derniers millénaires en Ethiopie. Contribution palynologique. Thèse de doctorat, Université Aix-Marseille III, 209 p..	NA		Africa	7	Tropical & Subtropical Grasslands, Savannas & Shrublands	c(38.5, 7.5)
52742	17346	Mohammed, M.U., and R. Bonnefille. 1992. The recent history of vegetation and climate around Lake Langeno (Ethiopia). Palaeoecology of Africa 22:275-286.	NA		Africa	7	Tropical & Subtropical Grasslands, Savannas & Shrublands	c(38.5, 7.5)
52748	17040	Mohammed, M.U. 1992. Paléoenvironnement et paléoclimatologie des derniers millénaires en Ethiopie. Contribution palynologique. Thèse de doctorat, Université Aix-Marseille III, 209 p..	NA		Africa	98	NA	c(36.08333, 4)
52748	17309	Mohammed, M.U., R. Bonnefille, and T.C. Johnson. 1995. Pollen and isotopic records in Late Holocene sediments from Lake Turkana, Kenya. Palaeogeography, Palaeoclimatology, Palaeoecology 119:371-383. 10.1016/0031-0182(95)00020-8.	NA		Africa	98	NA	c(36.08333, 4)
52727	17040	Mohammed, M.U. 1992. Paléoenvironnement et paléoclimatologie des derniers millénaires en Ethiopie. Contribution palynologique. Thèse de doctorat, Université Aix-Marseille III, 209 p..	NA		Africa	10	Montane Grasslands & Shrublands	c(39.33333, 7.81667)
52727	17491	Bonnefille, R., and M.U. Mohammed. 1994. Pollen-inferred climatic fluctuations in Ethiopia during the last 3000 years. Palaeogeography, Palaeoclimatology, Palaeoecology 109, 331-343.. [DOI: https://doi.org/10.1016/0031-0182(94)90183-X]	10.1016/0031-0182(94)90183-X		Africa	10	Montane Grasslands & Shrublands	c(39.33333, 7.81667)
52829	17313	Lamb, H.F., I. Darbyshire, and D. Verschuren. 2003. Vegetation response to rainfall variation and human impact in central Kenya during the past 1100 years. The Holocene 13(2):285-292. https://doi.org/10.1191/0959683603hl618rr.	NA		Africa	7	Tropical & Subtropical Grasslands, Savannas & Shrublands	c(36.33333, 0.75)
52873	18269	Lézine, A.-M., W. Zheng, P. Braconnot, and G. Krinner. 2011. Late Holocene plant and climate evolution at Lake Yoa, northern Chad: pollen data and climate simulations. Climate of the Past 7(1):1-12. [DOI: 10.5194/cp-7-1-2011]	10.5194/cp-7-1-2011		Africa	13	Deserts & Xeric Shrublands	c(20.31, 19.03)
52873	18270	Kröpelin, S., D. Verschuren, A.M. Lézine, H.;. Eggermont, C.;. Cocquyt, P. Francus, J.P. Cazet, M. Fagot, B. Rumes, J.M. Russell, and F. Darius. 2008. Climate-driven ecosystem succession in the Sahara: the past 6000 years. Science 320:765-768. [DOI: 10.1126/science.1154913]	10.1126/science.1154913		Africa	13	Deserts & Xeric Shrublands	c(20.31, 19.03)
52933	17336	Bonnefille, R., C. Robert, G. Delibrias, C. Elenga, J.P. Herbin, A.M. Lézine, G. Perinet, and J.J. Tiercelin. 1986. Palaeoenvironment of Lake Abijata, Ethiopia, during the past 2000 years. Pages 253-265 in L.E. Frostick, I. Reid, R.W. Renaut, and J.-J. Tiercelin, editors. Sedimentation in the African Rifts. Volume 25. Geological Society Special Publication.	NA		Africa	7	Tropical & Subtropical Grasslands, Savannas & Shrublands	c(38.55, 7.6)
52954	18288	Roche, E. 1998. Evolution du paléoenvironnement holocène au Rwanda. Implications climatiques déduites de l'analyse palynologique de séquences sédimentaires. Pages 108-127 in D. G., A. J., and D.D. M., editors. Proceedings of the International Conference, 5 edition. 3 volumes. Volume 22-24. Tropical Climatology, Meteorology and Hydrology. Brussels.	NA		Africa	1	Tropical & Subtropical Moist Broadleaf Forests	c(29.71667, -1.48333)
52954	18289	Roche, E., and C. Ntaganda. 1999. Analyse palynologique de la séquence sédimentaire Kiguhu II (région des Birunga, Rwanda). Evolution du paléoenvironnement et du paléoclimat dans le domaine afro-montagnard du Rwanda au cours de l'Holocène. Pages 71-82 in Actes du 4eme Symposium de Palynologie africaine. 6 volumes. Volume 25-30. Geo-Eco-Trop. Sousse, Tunisie.	NA		Africa	1	Tropical & Subtropical Moist Broadleaf Forests	c(29.71667, -1.48333)
52954	18290	Ntaganda, C. 1991. Paléoenvironnements et paléoclimats du Quaternaire supérieur au Rwanda par l'analyse palynologique des dépôts superficiels. Doctoral dissertation. University of Liège, Belgium.	NA		Africa	1	Tropical & Subtropical Moist Broadleaf Forests	c(29.71667, -1.48333)
52987	18305	Waller, M.P.;., F.A. Street-Perrott, and H. Wang. 2007. Holocene vegetation history of the Sahel:pollen, sedimentological andgeochemical data from Jikariya Lake,north-eastern Nigeria. Journal of Biogeography 34:1575-1590. [DOI: 10.1111/j.1365-2699.2007.01721]	10.1111/j.1365-2699.2007.01721		Africa	7	Tropical & Subtropical Grasslands, Savannas & Shrublands	c(11.077, 13.31367)
52993	18314	Neumann, F., L. Scott, C.B. Bousman, and L. van As. 2010. A Holocene pollen sequence and vegetation changes at Lake Eteza, KwaZulu-Natal (South Africa). Review of palaeobotany and palynology 162(1):39-53. [DOI: 10.1016/j.revpalbo.2010.05.001.]	10.1016/j.revpalbo.2010.05.001.		Africa	1	Tropical & Subtropical Moist Broadleaf Forests	c(32.15885, -28.48671)
52993	18315	Scott, L., and M. Steenkamp. 1996. Environmental history and recent human disturbance at coastal Lake Teza, Kwazulu/Natal. South African Journal of Science 92:348-350.	NA		Africa	1	Tropical & Subtropical Moist Broadleaf Forests	c(32.15885, -28.48671)
53292	18281	Taylor, D., and P. Robertshaw. 2000. Sedimentary sequences in western Uganda as records of human environmental impacts. Palaeoecology of Africa 27:63-76.	NA		Africa	98	NA	c(33.33333, 0.3)
53292	18382	Kendall, R. 1969. An ecological history of the Lake Victoria basin. Ecological Monographs 39,2, 121-176..	NA		Africa	98	NA	c(33.33333, 0.3)
53321	18306	Burney, D.A. 1986. Pre-settlement vegetation changes at Lake Tritrivakely, Madagascar. Palaeoecology of Africa 18:357-381.	NA		Africa	1	Tropical & Subtropical Moist Broadleaf Forests	c(46.91667, -19.78333)
53355	18261	Domic, A.I., S.W. Hixon, M.I. Velez, S.J. Ivory, K.G. Douglass, M. Brenner, J.H. Curtis, B.J. Culleton, and D.J. Kennett. 2021. Influence of Late Holocene Climate Change and Human Land Use on Terrestrial and Aquatic Ecosystems in Southwest Madagascar. Frontiers in Ecology and Evolution 9:688512. https://doi.org/10.3389/fevo.2021.688512.	NA		Africa	13	Deserts & Xeric Shrublands	c(43.40634, -22.12513)
53329	18395	Lemonnier, K., and A.M. Lézine. 2021. Timing and nature of the end of the African Humid Period in the Sahel: Insight from pollen data. Pages 51-64 in J. Runge, W.D. Gosling, A.-M. Lézine, and L. Scott, editors. Palaeoecology of Africa. CRC Press, Leiden, The Netherlands. [DOI: 10.1201/9781003162766-5]	10.1201/9781003162766-5		Africa	7	Tropical & Subtropical Grasslands, Savannas & Shrublands	c(-16.90928, 15.14913)
53329	18396	Lézine, A.M., K. Lemonnier, and C.A.K. Fofanab. 2019. Sahel environmental variability during the last millennium: Insight from a pollen, charcoal and algae record from the Niayes area, Senegal. Review of Palaeobotany and Palynology 271:104103. https://doi.org/10.1016/j.revpalbo.2019.104103.	NA		Africa	7	Tropical & Subtropical Grasslands, Savannas & Shrublands	c(-16.90928, 15.14913)
53745	18516	Ryner, M.A., R. Bonnefille, K. Holmgren, and A. Muzuka. 2006. Vegetation changes in Empakaai Crater, northern Tanzania, at 14,800-9300 cal yr BP. Review of Palaeobotany and Palynology 140(3-4):163-174. https://doi.org/10.1016/j.revpalbo.2006.03.006.	NA		Africa	1	Tropical & Subtropical Moist Broadleaf Forests	c(35.83333, -2.91667)
53764	18515	Githumbi, E.N., R. Kariuki, A. Shoemaker, C.J. Courtney-Mustaphi, M. Chuhilla, S. Richer, P. Lane, and R. Marchant. 2018. Pollen, people and place: multidisciplinary perspectives on ecosystem change at Amboseli, Kenya. Frontiers in Earth Science 5:113. https://doi.org/10.3389/feart.2017.00113.	NA		Africa	7	Tropical & Subtropical Grasslands, Savannas & Shrublands	c(37.55435, -2.71191)
54266	18517	Tovar, C., D.J. Harris, E. Breman, T. Brncic, and K.J. Willis. 2019. Tropical monodominant forest resilience to climate change in Central Africa: A Gilbertiodendron dewevrei forest pollen record over the past 2,700 years. Journal of Vegetation Science 30:575–586. 10.1111/jvs.12746.	NA		Africa	7	Tropical & Subtropical Grasslands, Savannas & Shrublands	c(2.18726, 16.52513)
54284	18584	Amaral, P.G.C., A. Vincens, J. Guiot, G. Buchet, P. Deschamps, J.-C. Doumnang, and F. Sylvestre. 2013. Palynological evidence for gradual vegetation and climate changes during the African Humid Period termination at 13 N from a Mega-Lake Chad sedimentary sequence. Climate of the Past 9(1):223-241. https://doi.org/10.5194/cp-9-223-2013.	NA		Africa	7	Tropical & Subtropical Grasslands, Savannas & Shrublands	c(13.0083, 14.5975)
57378	17027	Thevenon, F., D. Williamson, and M. Taieb. 2002. A 22 kyr BP sedimentological record of Lake Rukwa (8°S, SW Tanzania): environmental, chronostratigraphic and climatic implications. Palaeogeography, Palaeoclimatology, Palaeoecology 187:285-294. [DOI: 10.1016/S0031-0182(02)00481-9]	10.1016/S0031-0182(02)00481-9		Africa	7	Tropical & Subtropical Grasslands, Savannas & Shrublands	c(32.72167, -8.41972)
57378	17028	Vincens, A., G. Buchet, D. Williamson, and M. Taieb. 2005. A 23,000 yr pollen record from Lake Rukwa (8°S, SW Tazania): New data on vegetation dynamics and climate in Central Eastern Africa. Review of Palaeobotany and Palynology:147-162. [DOI: 10.1016/j.revpalbo.2005.06.001]	10.1016/j.revpalbo.2005.06.001		Africa	7	Tropical & Subtropical Grasslands, Savannas & Shrublands	c(32.72167, -8.41972)
57572	7268	Vincens, A. 1987. La sédimentation pléistocène supérieur- holocène. 4.1.6. Pollens et spores: indices de l'évolution climatique. Pages 437-451 in J.J. Tiercelin and A. Vincens, editors. Bulletin des Centres de Recherches Exploration-Production Elf-Aquitaine (Pau, France) 11.	NA		Africa	7	Tropical & Subtropical Grasslands, Savannas & Shrublands	c(36.108428, 0.242066)
57568	19511	Darbyshire, I., H.F. Lamb, and M.U. Mohammed. 2003. Forest clearance and regrowth in northern Ethiopia during the last 3000 years. The Holocene 4(13):537-546. [DOI: 10.1191/0959683603hl644r]	10.1191/0959683603hl644r		Africa	10	Montane Grasslands & Shrublands	c(39.71667, 11.35)
42421	15800	Djamali, M., J.L. de Beaulieu, V. Andrieu-Ponel, M. Berberian, N.F. Miller, E. Gandouin, H. Lahijani, M. Shah-hosseini, P. Ponel, M. Salimian, and F. Guiter. 2009. A late Holocene pollen record from Lake Almalou in NW Iran: evidence for changing land-use in relation to some historical events during the last 3700 years. Journal of Archaeological Science 36:1363-1375.	NA		Asia_Levant	8	Temperate Grasslands, Savannas & Shrublands	c(46.63194, 37.66528)
42421	15801	Djamali, M., N.F. Miller, E. Ramezani, V. Andrieu-Ponel, J.L. de Beaulieu, M. Berberian, F. Guibal, H.A.K. Lahijani, R. Lak, and P. Ponel. 2010. Notes on Arboricultural and Agricultural Practices in Ancient Iran based on New Pollen Evidence. Paléorient 36(2):175-188. Notes: CNRS EDITIONS	10.3406/paleo.2010.5394		Asia_Levant	8	Temperate Grasslands, Savannas & Shrublands	c(46.63194, 37.66528)
42448	15802	Djamali, M., M.D. Jones, J. Migliore, S. Balatti, M. Fader, D.A. Contreras, S. Gondet, Z. Hosseini, H.A.K. Lahijani, A. Naderi-Beni, L.S. Shumilovskikh, M. Tengberg, and L. Weeks. 2015. Olive cultivation in the heart of the Persian Achaemenid Empire: new insights into agricultural practices and environmental changes reflected in a late Holocene pollen record from Lake Parishan, SW Iran. Vegetatio…	10.1007/s00334-015-0545-8.		Asia_Levant	4	Temperate Broadleaf & Mixed Forests	c(51.809368, 29.48537)
42448	15803	Jones, M.D., M. Djamali, J. Holmes, L. Weeks, M.J. Leng, A. Lashkari, K. Alamdari, D. Noorcollahi, L. Thomas, and S.E. Metcalfe. 2015. Human impact on the hydroenvironment of lake Parishan, SW, Iran, through the late Holocene. The Holocene. [DOI: DOI: 10.1177/0959683615594242.]	10.1177/0959683615594242.		Asia_Levant	4	Temperate Broadleaf & Mixed Forests	c(51.809368, 29.48537)
42417	15799	Leroy, S.A.G., A.A. Kakroodi, S. Kroonenberg, H. Lahijani, H. Alimohammadian, and A. Nigarov. 2013. Holocene vegetation hitory and sea level changes in the SE corner of the Caspian Sea: relevance to SW Asia climate. Quaternary Science Reviews 70:28-47.	NA		Asia_Levant	13	Deserts & Xeric Shrublands	c(54.05667, 37.15167)
42539	15801	Djamali, M., N.F. Miller, E. Ramezani, V. Andrieu-Ponel, J.L. de Beaulieu, M. Berberian, F. Guibal, H.A.K. Lahijani, R. Lak, and P. Ponel. 2010. Notes on Arboricultural and Agricultural Practices in Ancient Iran based on New Pollen Evidence. Paléorient 36(2):175-188. Notes: CNRS EDITIONS	10.3406/paleo.2010.5394		Asia_Levant	4	Temperate Broadleaf & Mixed Forests	c(52.75972, 29.47722)
42539	15805	Djamali, M., J.L. de Beaulieu, N.F. Miller, V. Andrieu-Ponel, P. Ponel, R. Lak, N. Sadeddin, H. Akhani, and H. Fazeli. 2009. Vegetation history of the SE section of the Zagros Mountains during the last five millennia; a pollen record from the Maharlou Lake, Fars Province, Iran. Vegetation History and Archaeobotany 18:123-136.	NA		Asia_Levant	4	Temperate Broadleaf & Mixed Forests	c(52.75972, 29.47722)
45113	15963	Litt, T., C. Ohlwein, F.H. Neumann, A. Hense, and M. Stein. 2012. Holocene climate variability in the Levant from the Dead Sea pollen record. Quaternary Science Reviews 49:95-105.	NA		Asia_Levant	13	Deserts & Xeric Shrublands	c(35.38833, 31.41889)
45173	15981	Leroy, S.A.G., M.J. Schwab, and P.J.M. Costa. 2010. Seismic influence on the last 1500-year infill history of Lake Sapanca (Noerth Anatolian Fault, NW Turkey). Tectonophysics 486:12-27.	NA		Asia_Levant	4	Temperate Broadleaf & Mixed Forests	c(30.25, 40.71667)
45316	16026	Leroy, S.A.G. 2010. Pollen analysis of core DS7-1SC (Dead Sea) showing intertwined effects of climatic change and human activities in the Late Holocene. Journal of Archaeological Science 37:306-316.	NA		Asia_Levant	13	Deserts & Xeric Shrublands	c(35.42972, 31.49111)
52062	16558	Kaniewski, D., E. van Campo, C. Morhange, J. Guiot, D. Zviely, I. Shaked, T. Otto, and M. Artzy. 2013. Early urban impact on Mediterranean coastal environments. Scientific Reports 3(3540):1-5. [DOI: 10.1038/srep03540]	10.1038/srep03540		NA	NA	NA	c(NA, NA)
52070	16572	Kaniewski, D., E. van Campo, and H. Weiss. 2012. Drought is a recurring challenge in the Middle East. PNAS 109(10):3962-3867.	NA		Asia_Levant	12	Mediterranean Forests, Woodlands & Scrub	c(41.2375, 36.86417)
52080	16566	Kaniewski, D., E. van Campo, E. Paulissen, H. Weiss, J. Bakker, I. Rossignol, and K. van Lerberghe. 2011. The medieval climate anomaly and little Ice Age in coastal Syria inferred from pollen-derived palaeoclimate patterns. Global and Planetary Change 78:178-187.	NA		Asia_Levant	12	Mediterranean Forests, Woodlands & Scrub	c(35.93722, 35.37083)
52078	16565	Kaniewski, D., E. Paulissen, E. van Campo, M. Al-Maqdissi, J. Bretschneider, and K. van Lerberghe. 2008. Middle East coastal ecosystem response to middle-to-late Holocene abrupt climate changes. PNAS 105(37):13941-13946.	NA		Asia_Levant	12	Mediterranean Forests, Woodlands & Scrub	c(35.93722, 35.37083)
52078	16566	Kaniewski, D., E. van Campo, E. Paulissen, H. Weiss, J. Bakker, I. Rossignol, and K. van Lerberghe. 2011. The medieval climate anomaly and little Ice Age in coastal Syria inferred from pollen-derived palaeoclimate patterns. Global and Planetary Change 78:178-187.	NA		Asia_Levant	12	Mediterranean Forests, Woodlands & Scrub	c(35.93722, 35.37083)
52076	16568	Bakker, J. 2012. Late Holocene vegetation dynamics in a mountainous environment in the Terrirory of Sagalassos Turkey (Late Roman till present). Doctoral dissertation. Katholieke Universiteit Leuven, Leuven, Belgium. Notes: 254 p.	NA		Asia_Levant	12	Mediterranean Forests, Woodlands & Scrub	c(30.295, 37.54222)
52076	16569	Bakker, J., E. Paulissen, D. Kaniewski, J. Poblome, V. De Laet, G. Verstraeten, and M. Waelkens. 2013. Climate, people, fire and vegetation: new insights into vegetation dynamics in the Eastern Mediterranean since the 1st century AD. Climate Past 9:57-87.	NA		Asia_Levant	12	Mediterranean Forests, Woodlands & Scrub	c(30.295, 37.54222)
52076	16570	Kaniewski, D., E. Paulissen, V. De Laet, and M. Waelkens. 2008. Late Holocene fire impact and post-fire regeneration from the Bereket basin, Tauri=us Mountains, southern Turkey. Quaternary Research 70:228-239.	NA		Asia_Levant	12	Mediterranean Forests, Woodlands & Scrub	c(30.295, 37.54222)
52076	16571	Kaniewski, D., E. Paulissen, V. De Laet, K. Dossche, and M. Waelkens. 2007. A high-resolution Late Holocene landscape ecological history inferred from an intramontane basin in the Western Taurus Mountains, Turkey. Quaternary Science Reviews 26:2201-2218.	NA		Asia_Levant	12	Mediterranean Forests, Woodlands & Scrub	c(30.295, 37.54222)
52068	16567	Kaniewski, D., N. Marriner, D. Ilan, C. Morhange, Y. Thareani, and E. van Campo. 2017. Climate change and water management in the biblical city of Dan. Science Advances 3:1-8.	NA		Asia_Levant	12	Mediterranean Forests, Woodlands & Scrub	c(35.65361, 33.25)
52153	16579	Schwab, M.J., F.H. Neumann, T. Litt, J.F.W. Negendank, and M. Stein. 2004. Holocene palaeoecology of the Golan Heights (Near East): investigation of lacustrine sediments from Birkat Ram crater lake. Quaternary Science Reviews 23:1723-1731.	NA		Asia_Levant	12	Mediterranean Forests, Woodlands & Scrub	c(35.66667, 33.25)
52155	16580	Schiebel, V., and T. Litt. 2017. Holocene vegetation history of the southern Levant based on a pollen record from Lake Kinneret (Sea of Galilee), Israel. Vegetation History and Archaeobotany 27:577-590.	NA		Asia_Levant	12	Mediterranean Forests, Woodlands & Scrub	c(35.58861, 32.82028)
52257	16617	Kuzucuoglu, C., W. Dörfler, S. Kunesch, and F. Goupille. 2011. Mid- to late-Holocene climate change in central Turkey: The Tecer Lake record. The Holocene 21(1):173-188.	NA		Asia_Levant	5	Temperate Conifer Forests	c(37.08361, 39.43139)
52479	16677	Haghani, S., and S.A.G. Leroy. 2020. Recent avulsion history of Sefidrud, south west of the Caspian Sea. Quaternary International. [DOI: 10.1016/j.quaint.2018.06.034]	10.1016/j.quaint.2018.06.034		Asia_Levant	4	Temperate Broadleaf & Mixed Forests	c(49.93694, 37.29111)
55685	18793	Homami Totmaj, L., E. Ramezani, K. Alizadeh, and H. Behling. 2021. Four millennia of vegetation and environmental history above the Hyrcanian forest, northern Iran. Vegetation History and Archaeobotany 3:611-621.	NA		Asia_Levant	5	Temperate Conifer Forests	c(48.67944, 37.56778)
55683	18795	Homami Totmaj, L., K. Alizadeh, and H. Behling. 2022. Late Holocene paleoenvironmental changes inferred from multi?proxy studies of the Kholasht?Kouh Lake sediments in the Gilan mountains, northern Iran. Journal of Paleolimnology:1-14. https://doi.org/10.1007/s10933-022-00252-x. [DOI: 10.1007/s10933-022-00252-x]	10.1007/s10933-022-00252-x		Asia_Levant	5	Temperate Conifer Forests	c(49.89528, 36.76194)
1439	316	Tarasov, P.E., S.P. Harrison, L. Saarse, M.Y. Pushenko, A.A. Andreev, Z.V. Aleshinskaya, N.N. Davydova, N.I. Dorofeyuk, Y.V. Efremov, V.I. Khomutova, D.V. Sevastyanov, J. Tamosaitis, O.N. Uspenskaya, O.F. Yakushko, and I.V. Tarasova. 1994. Lake status records from the former Soviet Union and Mongolia: data base documentation. Paleoclimatology Publications Series 2, World Data Center-A for Paleocl…	NA		Asia_Main	8	Temperate Grasslands, Savannas & Shrublands	c(70.22, 53.03)
1439	360	Tarasov, P.E., and C.V. Kremenetski. 1995. Geochronology and stratigraphy of the Holocene lacustrine-bog deposits in northern and central Kazakhstan. Stratigraphy and Geological Correlation 3(1):73-80.	NA		Asia_Main	8	Temperate Grasslands, Savannas & Shrublands	c(70.22, 53.03)
1439	16175	Kremenetski, C.V., P.E. Tarasov, and A.E. Cherkinsky. 1997. Postglacial Development of Kazakhstan Pine Forests. Géographie physique et Quaternaire 51(3):391-404. [DOI: 10.7202/033138ar]	10.7202/033138ar		Asia_Main	8	Temperate Grasslands, Savannas & Shrublands	c(70.22, 53.03)
46523	315	Kremenetski, C.V., P.E. Tarasov, and A.E. Cherkinsky. 1994. Istoriya ostrovnykh borov Kazakhstana v golotsene [Holocene history of the Kazakhstan "island" pine forests]. Botanicheskiy Zhurnal 79(3):13-29.	NA		Asia_Main	8	Temperate Grasslands, Savannas & Shrublands	c(64.25, 53.76667)
46523	316	Tarasov, P.E., S.P. Harrison, L. Saarse, M.Y. Pushenko, A.A. Andreev, Z.V. Aleshinskaya, N.N. Davydova, N.I. Dorofeyuk, Y.V. Efremov, V.I. Khomutova, D.V. Sevastyanov, J. Tamosaitis, O.N. Uspenskaya, O.F. Yakushko, and I.V. Tarasova. 1994. Lake status records from the former Soviet Union and Mongolia: data base documentation. Paleoclimatology Publications Series 2, World Data Center-A for Paleocl…	NA		Asia_Main	8	Temperate Grasslands, Savannas & Shrublands	c(64.25, 53.76667)
46523	360	Tarasov, P.E., and C.V. Kremenetski. 1995. Geochronology and stratigraphy of the Holocene lacustrine-bog deposits in northern and central Kazakhstan. Stratigraphy and Geological Correlation 3(1):73-80.	NA		Asia_Main	8	Temperate Grasslands, Savannas & Shrublands	c(64.25, 53.76667)
46523	16175	Kremenetski, C.V., P.E. Tarasov, and A.E. Cherkinsky. 1997. Postglacial Development of Kazakhstan Pine Forests. Géographie physique et Quaternaire 51(3):391-404. [DOI: 10.7202/033138ar]	10.7202/033138ar		Asia_Main	8	Temperate Grasslands, Savannas & Shrublands	c(64.25, 53.76667)
1845	315	Kremenetski, C.V., P.E. Tarasov, and A.E. Cherkinsky. 1994. Istoriya ostrovnykh borov Kazakhstana v golotsene [Holocene history of the Kazakhstan "island" pine forests]. Botanicheskiy Zhurnal 79(3):13-29.	NA		Asia_Main	8	Temperate Grasslands, Savannas & Shrublands	c(80.46667, 50.41667)
1845	316	Tarasov, P.E., S.P. Harrison, L. Saarse, M.Y. Pushenko, A.A. Andreev, Z.V. Aleshinskaya, N.N. Davydova, N.I. Dorofeyuk, Y.V. Efremov, V.I. Khomutova, D.V. Sevastyanov, J. Tamosaitis, O.N. Uspenskaya, O.F. Yakushko, and I.V. Tarasova. 1994. Lake status records from the former Soviet Union and Mongolia: data base documentation. Paleoclimatology Publications Series 2, World Data Center-A for Paleocl…	NA		Asia_Main	8	Temperate Grasslands, Savannas & Shrublands	c(80.46667, 50.41667)
1845	360	Tarasov, P.E., and C.V. Kremenetski. 1995. Geochronology and stratigraphy of the Holocene lacustrine-bog deposits in northern and central Kazakhstan. Stratigraphy and Geological Correlation 3(1):73-80.	NA		Asia_Main	8	Temperate Grasslands, Savannas & Shrublands	c(80.46667, 50.41667)
1845	16175	Kremenetski, C.V., P.E. Tarasov, and A.E. Cherkinsky. 1997. Postglacial Development of Kazakhstan Pine Forests. Géographie physique et Quaternaire 51(3):391-404. [DOI: 10.7202/033138ar]	10.7202/033138ar		Asia_Main	8	Temperate Grasslands, Savannas & Shrublands	c(80.46667, 50.41667)
1860	315	Kremenetski, C.V., P.E. Tarasov, and A.E. Cherkinsky. 1994. Istoriya ostrovnykh borov Kazakhstana v golotsene [Holocene history of the Kazakhstan "island" pine forests]. Botanicheskiy Zhurnal 79(3):13-29.	NA		Asia_Main	8	Temperate Grasslands, Savannas & Shrublands	c(75.39858, 49.36771)
1860	316	Tarasov, P.E., S.P. Harrison, L. Saarse, M.Y. Pushenko, A.A. Andreev, Z.V. Aleshinskaya, N.N. Davydova, N.I. Dorofeyuk, Y.V. Efremov, V.I. Khomutova, D.V. Sevastyanov, J. Tamosaitis, O.N. Uspenskaya, O.F. Yakushko, and I.V. Tarasova. 1994. Lake status records from the former Soviet Union and Mongolia: data base documentation. Paleoclimatology Publications Series 2, World Data Center-A for Paleocl…	NA		Asia_Main	8	Temperate Grasslands, Savannas & Shrublands	c(75.39858, 49.36771)
1860	360	Tarasov, P.E., and C.V. Kremenetski. 1995. Geochronology and stratigraphy of the Holocene lacustrine-bog deposits in northern and central Kazakhstan. Stratigraphy and Geological Correlation 3(1):73-80.	NA		Asia_Main	8	Temperate Grasslands, Savannas & Shrublands	c(75.39858, 49.36771)
4081	1346	Tarasov, P.E., T. Webb III, A.A. Andreev, N.B. Afanas'eva, N.A. Berezina, L.G. Bezusko, T.A. Blyakharchuk, N.S. Bolikhovskaya, R. Cheddadi, M.M. Chernavskaya, G.M. Chernova, N.I. Dorofeyuk, V.G. Dirksen, G.A. Elina, L.V. Filimonova, F.Z. Glebov, J. Guiot, V.S. Gunova, S.P. Harrison, D. Jolly, V.I. Khomutova, E.V. Kvavadze, I.M. Osipova, N.K. Panova, I.C. Prentice, L. Saarse, D.V. Sevastyanov, V.S…	10.1046/j.1365-2699.1998.00236.x		Asia_Main	8	Temperate Grasslands, Savannas & Shrublands	c(106.6188, 50.2618)
4081	16133	Tarasov, P.E., M.Y. Pushenko, S.P. Harrison, L. Saarse, A.A. Andreev, Z.V. Aleshinskaya, N.N. Davydova, N.I. Dorofeyuk, Y.V. Efremov, G.A. Elina, Y.K. Elovicheva, L.V. Filimonova, V.S. Gunova, V.I. Khomutova, E.V. Kvavadze, I.Y. Neustrueva, V.V. Pisareva, V.S. Volkova, T.S. Shelekhova, D.A. Subetto, O.N. Uspenskaya, and V.P. Zernitskaya. 1996. Lake Status Records from the Former Soviet Union and …	NA		Asia_Main	8	Temperate Grasslands, Savannas & Shrublands	c(106.6188, 50.2618)
4081	16150	Dorofeyuk, N.I., and P.E. Tarasov. 1998. Vegetation and lake levels of Northern Mongolia since 12,500 yr B.P. based on the pollen and diatom records. Stratigraphy and Geology Correlation 6:70-83.	NA		Asia_Main	8	Temperate Grasslands, Savannas & Shrublands	c(106.6188, 50.2618)
4097	316	Tarasov, P.E., S.P. Harrison, L. Saarse, M.Y. Pushenko, A.A. Andreev, Z.V. Aleshinskaya, N.N. Davydova, N.I. Dorofeyuk, Y.V. Efremov, V.I. Khomutova, D.V. Sevastyanov, J. Tamosaitis, O.N. Uspenskaya, O.F. Yakushko, and I.V. Tarasova. 1994. Lake status records from the former Soviet Union and Mongolia: data base documentation. Paleoclimatology Publications Series 2, World Data Center-A for Paleocl…	NA		Asia_Main	5	Temperate Conifer Forests	c(88.28455, 48.67256)
4097	1346	Tarasov, P.E., T. Webb III, A.A. Andreev, N.B. Afanas'eva, N.A. Berezina, L.G. Bezusko, T.A. Blyakharchuk, N.S. Bolikhovskaya, R. Cheddadi, M.M. Chernavskaya, G.M. Chernova, N.I. Dorofeyuk, V.G. Dirksen, G.A. Elina, L.V. Filimonova, F.Z. Glebov, J. Guiot, V.S. Gunova, S.P. Harrison, D. Jolly, V.I. Khomutova, E.V. Kvavadze, I.M. Osipova, N.K. Panova, I.C. Prentice, L. Saarse, D.V. Sevastyanov, V.S…	10.1046/j.1365-2699.1998.00236.x		Asia_Main	5	Temperate Conifer Forests	c(88.28455, 48.67256)
4097	16160	Tarasov, P.E., N.I. Dorofeyuk, and E. Metel'tseva. 2000. Holocene vegetation and climate changes in Hoton-Nur basin, northwest Mongolia. Boreas 29(2):117-126. [DOI: 10.1111/j.1502-3885.2000.tb01205.x]	10.1111/j.1502-3885.2000.tb01205.x		Asia_Main	5	Temperate Conifer Forests	c(88.28455, 48.67256)
14134	7356	Takahara, H., and M. Takeoka. 1992. Vegetation history since the last glacial period in the Mikata lowland, the Sea of Japan area, western Japan. Ecological Research 7:371-386.	NA		Asia_Main	4	Temperate Broadleaf & Mixed Forests	c(135.88674, 35.51763)
14134	7361	Takahara, H., T. Ito, and M. Takeoka. 1988. Woods invaded by the sugi bark borer, Semanotus japonicus Lacordaire (Coleoptera: Cerambycidae), about 3,000 years ago, and the forest vegetaion at that time. Journal of the Japanese Forestry Society 70(4):143-150.	NA		Asia_Main	4	Temperate Broadleaf & Mixed Forests	c(135.88674, 35.51763)
14619	7522	Zhao, Y., Z. Yu, and W. Zhao. 2011. Holocene vegetation and climate histories in the eastern Tibetan Plateau: controls by insolation-driven temperature or monsoon-derived precipitation changes?. Quaternary Science Reviews 30(9-10):1173-1184. [DOI: 10.1016/j.quascirev.2011.02.006]	10.1016/j.quascirev.2011.02.006		Asia_Main	10	Montane Grasslands & Shrublands	c(102.63333, 33.45)
14612	7515	Zhao, Y., Z. Yu, F. Chen, E. Ito, and C. Zhao. 2007. Holocene vegetation and climate history at Hurleg Lake in the Qaidam Basin, northwest China. Review of Palaeobotany and Palynology 145(3-4):275-288. [DOI: 10.1016/j.revpalbo.2006.12.002]	10.1016/j.revpalbo.2006.12.002		Asia_Main	13	Deserts & Xeric Shrublands	c(96.890672, 37.262976)
14648	7528	Zhao, Y., F. Chen, A. Zhou, Z. Yu, and K. Zhang. 2010. Vegetation history, climate change and human activities over the last 6200 years on the Liupan Mountains in the southwestern Loess Plateau in central China. Palaeogeography, Palaeoclimatology, Palaeoecology 293(1-2):197-205. [DOI: 10.1016/j.palaeo.2010.05.020]	10.1016/j.palaeo.2010.05.020		Asia_Main	10	Montane Grasslands & Shrublands	c(106.30851, 35.264552)
14648	7529	Zhou, A., H. Sun, F. Chen, Y. Zhao, C. An, G. Dong, Z. Wang, and J. Chen. 2010. High resolution climate change in mid-late Holocene on Tianchi Lake, Liupan Mountain in the Loess Plateau in central China and its significance. Chinese Science Bulletin 55(20):2118-2121. [DOI: 10.1007/s11434-010-3226-0]	10.1007/s11434-010-3226-0		Asia_Main	10	Montane Grasslands & Shrublands	c(106.30851, 35.264552)
14648	7530	Sun, H., A. Zhou, X. Zhang, and F. Chen. 2011. Fir trees disappeared 500 years ago in the Liupan Mountains on the southwestern Loess Plateau, China. Review of Palaeobotany and Palynology 166(1-2):69-75. [DOI: 10.1016/j.revpalbo.2011.05.003]	10.1016/j.revpalbo.2011.05.003		Asia_Main	10	Montane Grasslands & Shrublands	c(106.30851, 35.264552)
15709	7910	Morita, Y. 1987. The vegetational history of the subalpine zone in northeast Japan: III. The Hakkoda Mountains [???????????????????? : III.????]. Japanese Journal of Ecology [???????] 37(2):107-117. Notes: in Japanese with English abstract	NA		Asia_Main	5	Temperate Conifer Forests	c(140.9, 40.61667)
15709	7911	Morita, Y., and S. Aizawa. 1986. Pollen-analytical study on the vegetational history of the subalpine zone in the northern Tohoku District [??????????????????????????]. Annals of the Tohoku Geographical Association [????] 38(1):24-31. [DOI: 10.5190/tga1948.38.24] Notes: in Japanese with English summary	10.5190/tga1948.38.24		Asia_Main	5	Temperate Conifer Forests	c(140.9, 40.61667)
22330	10061	Connor, S.E., D. Colombaroli, F. Confortini, E. Gobet, B.P. Ilyashuk, E.A. Ilyashuk, J.F.N. van Leeuwen, M. Lamentowicz, W.O. van der Knaap, E. Malysheva, A. Marchetto, N. Margalitadze, Y. Mazei, E.A.D. Mitchell, R.J. Payne, and B. Ammann. 2018. Long-term population dynamics – theory and reality in a peatland ecosystem. Journal of Ecology 106(1):333-346. [DOI: 10.1111/1365-2745.12865]	10.1111/1365-2745.12865		Asia_Main	4	Temperate Broadleaf & Mixed Forests	c(42.49694, 41.68389)
22953	10448	de Klerk, P., A. Haberl, A. Kaffke, M. Krebs, I. Matchutadze, M. Minke, J. Schulz, and J.H.J. Joosten. 2009. Vegetation history and environmental development since ca 6000 cal yr BP in and around Ispani 2 (Kolkheti lowlands, Georgia). Quaternary Science Reviews 28(9-10):890-910. [DOI: 10.1016/j.quascirev.2008.12.005]	10.1016/j.quascirev.2008.12.005		Asia_Main	4	Temperate Broadleaf & Mixed Forests	c(41.79985, 41.860556)
30184	12748	Huang, X., W. Peng, N. Rudaya, E.C. Grimm, X. Chen, X. Cao, J. Zhang, X. Pan, S. Liu, C. Chen, and F. Chen. 2018. Holocene vegetation and climate dynamics in the Altai Mountains and surrounding areas. Geophysical Research Letters 45(13):6628-6636. [DOI: 10.1029/2018GL078028]	10.1029/2018GL078028		Asia_Main	5	Temperate Conifer Forests	c(87.056242, 48.784124)
41247	15499	Jiang, W., S.A.G. Leroy, S. Yang, E. Zhang, L. Wang, X. Yang, and P. Rioual. 2019. Synchronous strengthening of the Indian and East Asian monsoons in response to global warming since the last deglaciation. Geophysical Research Letters in press.	NA		Asia_Main	1	Tropical & Subtropical Moist Broadleaf Forests	c(99.277968, 25.86957)
41245	15484	Jiang, W., Z. Guo, X. Sun, H. Wu, G. Chu, B. Yuan, C. Hatté, and J. Guiot. 2006. Reconstruction of climate and vegetation changes of Lake Bayanchagan (Inner Mongolia): Holocene variability of the East Asian monsoon. Quaternary Research 65(3):411-420. [DOI: 10.1016/j.yqres.2005.10.007]	10.1016/j.yqres.2005.10.007		Asia_Main	8	Temperate Grasslands, Savannas & Shrublands	c(115.21754, 41.629276)
41245	15489	Jiang, W., J. Guiot, G. Chu, H. Wu, B. Yuan, C. Hatté, and Z. Guo. 2010. An improved methodology of the modern analogues technique for palaeoclimate reconstruction in arid and semi-arid regions. Boreas 39(1):145-153. [DOI: 10.1111/j.1502-3885.2009.00115.x]	10.1111/j.1502-3885.2009.00115.x		Asia_Main	8	Temperate Grasslands, Savannas & Shrublands	c(115.21754, 41.629276)
41245	15490	Jiang, W.Y., and T.S. Liu. 2007. Timing and spatial distribution of mid-Holocene drying over northern China: Response to a southeastward retreat of the East Asian Monsoon. Journal of Geophysical Research: Atmospheres 112:D24111. [DOI: 10.1029/2007JD009050]	10.1029/2007JD009050		Asia_Main	8	Temperate Grasslands, Savannas & Shrublands	c(115.21754, 41.629276)
45094	15954	Leroy, S.A.G., F. Marret, E. Gibert, F. Chalié, J.L. Reyss, and K. Arpe. 2007. River inflow and salinity changes in Caspian Sea during the last 5500 years. Quaternary Science Reviews 26:3359-3383.	NA		Asia_Main	98	NA	c(51.46667, 39.26667)
47817	16426	Li, J., and N. Wang. 2020. Holocene grassland fire dynamics and forcing factors in continental interior of China. Geophysical Research Letters in press.	NA		Asia_Main	10	Montane Grasslands & Shrublands	c(81.03134, 44.97373)
52283	16667	Larrasoaña, J.C., M. Gómez-Paccard, S.R. Giralt, and A.P. Roberts. 2011. Rapid locking of tectonic magnetic fabrics in weakly deformed mudrocks. Tectonophysics 507:16-25.	NA		Asia_Main	98	NA	c(77.28389, 42.39806)
52283	16668	Leroy, S.A.G., and S.R. Giralt. 2020. Humid and cold periods in the last 5600 years in Arid Central Asia revealed by palynology of Picea schrenkiana from Issyk-Kul. The Holocene:1-12. [DOI: 10.1177/0959683620972776]	10.1177/0959683620972776		Asia_Main	98	NA	c(77.28389, 42.39806)
52939	18284	Leroy, S.A.G., R.D. Ricketts, and K.A. Rasmussen. 2021. Climatic and limnological changes 12,750 to 3600 years ago in the Issyk-Kul catchment, Tien Shan, based on palynology and stable isotopes. Quaternary Science Reviews 259. [DOI: 10.1016/j.quascirev.2021.106897]	10.1016/j.quascirev.2021.106897		Asia_Main	98	NA	c(77.28389, 42.39806)
31	846	Anderson, P.M., A.V. Lozhkin, B.V. Belaya, and T.V. Stetsenko. 1998. New data about the stratigraphy of late Quaternary deposits of northern Priokhot'ye. Pages 69-87 in K.V. Simakov, editor. Environmental changes in Beringia during the Quaternary. North East Interdisciplinary Research Institute, Far East Branch, Russian Academy of Sciences, Magadan. In Russian.	NA		Asia_Siberia	6	Boreal Forests/Taiga	c(152.31278, 60.13667)
31	848	Anderson, P.M., and A.V. Lozhkin. 2001. The latest Pleistocene interstade (Karginskii/Boutellier interval) of Beringia: variations in paleoenvironments and implications for paleoclimatic interpretations. Quaternary Science Reviews 20:93-125.	NA		Asia_Siberia	6	Boreal Forests/Taiga	c(152.31278, 60.13667)
31	933	Anderson, P.M., and A.V. Lozhkin, editors. 2002. Late Quaternary Vegetation and Climate of Siberia and the Russian Far East (Palynological and Radiocarbon Database). North East Science Center, Far East Branch, Russian Academy of Sciences, Magadan, Russia.	NA		Asia_Siberia	6	Boreal Forests/Taiga	c(152.31278, 60.13667)
11	933	Anderson, P.M., and A.V. Lozhkin, editors. 2002. Late Quaternary Vegetation and Climate of Siberia and the Russian Far East (Palynological and Radiocarbon Database). North East Science Center, Far East Branch, Russian Academy of Sciences, Magadan, Russia.	NA		Asia_Siberia	6	Boreal Forests/Taiga	c(135.58333, 67.75)
256	910	Korotky, A.M., L.P. Karaulova, and T.S. Troitskaya. 1980. The Quaternary deposits of Primor'ye. Nauka, Novosibirsk. In Russian.	NA		Asia_Siberia	4	Temperate Broadleaf & Mixed Forests	c(134.56667, 43.25)
256	914	Korotky, A.M., and L.P. Karaulova. 1975. New data about the stratigraphy of Quaternary deposits of Primor'ye. Pages 79-110 in A.M. Korotky and A.P. Kulakov, editors. Questions of geomorphology and Quaternary geology of the southern Far East. Far Eastern Branch, USSR Academy of Sciences, Vladivostok. In Russian.	NA		Asia_Siberia	4	Temperate Broadleaf & Mixed Forests	c(134.56667, 43.25)
256	933	Anderson, P.M., and A.V. Lozhkin, editors. 2002. Late Quaternary Vegetation and Climate of Siberia and the Russian Far East (Palynological and Radiocarbon Database). North East Science Center, Far East Branch, Russian Academy of Sciences, Magadan, Russia.	NA		Asia_Siberia	4	Temperate Broadleaf & Mixed Forests	c(134.56667, 43.25)
365	872	Bakhareva, V.A. 1985. The palynological characteristics of late Quaternary and Holocene deposits in the vicinity of Perschino village on the Irtysh River. Pages 115-120 in V.S. Volkova, and A.F. Khlonova, editors. The palynostratigraphy of the Mesozoic and Cenozoic of Siberia. Nauka, Novosibirsk. In Russian.	NA		Asia_Siberia	6	Boreal Forests/Taiga	c(66.5, 60)
365	873	Volkov, I.A., E.E. Gurtovaya, and L.V. Firsov. 1973. The structure, age and history of Holocene peat near Gorno-Slinkino village on the Irtysh River. Pages 55-68 in V.N. Saks, editor. The Pleistocene of Siberia and neighboring regions. Nauka, Moscow. In Russian.	NA		Asia_Siberia	6	Boreal Forests/Taiga	c(66.5, 60)
365	874	Volkova, V.S. 1966. The Quaternary deposits of the lower Irtysh River and their biostratigraphic characteristics. Nauka, Novosibirsk. In Russian.	NA		Asia_Siberia	6	Boreal Forests/Taiga	c(66.5, 60)
365	933	Anderson, P.M., and A.V. Lozhkin, editors. 2002. Late Quaternary Vegetation and Climate of Siberia and the Russian Far East (Palynological and Radiocarbon Database). North East Science Center, Far East Branch, Russian Academy of Sciences, Magadan, Russia.	NA		Asia_Siberia	6	Boreal Forests/Taiga	c(66.5, 60)
364	910	Korotky, A.M., L.P. Karaulova, and T.S. Troitskaya. 1980. The Quaternary deposits of Primor'ye. Nauka, Novosibirsk. In Russian.	NA		Asia_Siberia	4	Temperate Broadleaf & Mixed Forests	c(134.43333, 43.18333)
364	912	Golubeva, L.V., and L.P. Karaulova. 1983. The vegetation and stratigraphy of the Pleistocene and Holocene of the southern Far East. Nauka, Moscow. In Russian.	NA		Asia_Siberia	4	Temperate Broadleaf & Mixed Forests	c(134.43333, 43.18333)
364	914	Korotky, A.M., and L.P. Karaulova. 1975. New data about the stratigraphy of Quaternary deposits of Primor'ye. Pages 79-110 in A.M. Korotky and A.P. Kulakov, editors. Questions of geomorphology and Quaternary geology of the southern Far East. Far Eastern Branch, USSR Academy of Sciences, Vladivostok. In Russian.	NA		Asia_Siberia	4	Temperate Broadleaf & Mixed Forests	c(134.43333, 43.18333)
364	915	Pushkar, V.S. 1979. Biostratigraphy of sediments of the late Anthropogene of the southern Far East. Nauka, Moscow. In Russian.	NA		Asia_Siberia	4	Temperate Broadleaf & Mixed Forests	c(134.43333, 43.18333)
364	933	Anderson, P.M., and A.V. Lozhkin, editors. 2002. Late Quaternary Vegetation and Climate of Siberia and the Russian Far East (Palynological and Radiocarbon Database). North East Science Center, Far East Branch, Russian Academy of Sciences, Magadan, Russia.	NA		Asia_Siberia	4	Temperate Broadleaf & Mixed Forests	c(134.43333, 43.18333)
3078	836	Shilo, N.A., A.V. Lozhkin, E.E. Titov, and Yu.V. Schumilov. 1983. Kirgirlakh mammoth: paleography aspect. Nauka, Moscow. In Russian.	NA		Asia_Siberia	11	Tundra	c(147.98333, 62.66667)
3078	933	Anderson, P.M., and A.V. Lozhkin, editors. 2002. Late Quaternary Vegetation and Climate of Siberia and the Russian Far East (Palynological and Radiocarbon Database). North East Science Center, Far East Branch, Russian Academy of Sciences, Magadan, Russia.	NA		Asia_Siberia	11	Tundra	c(147.98333, 62.66667)
3080	836	Shilo, N.A., A.V. Lozhkin, E.E. Titov, and Yu.V. Schumilov. 1983. Kirgirlakh mammoth: paleography aspect. Nauka, Moscow. In Russian.	NA		Asia_Siberia	11	Tundra	c(147.98333, 62.66667)
3080	933	Anderson, P.M., and A.V. Lozhkin, editors. 2002. Late Quaternary Vegetation and Climate of Siberia and the Russian Far East (Palynological and Radiocarbon Database). North East Science Center, Far East Branch, Russian Academy of Sciences, Magadan, Russia.	NA		Asia_Siberia	11	Tundra	c(147.98333, 62.66667)
792	838	Anderson, P.M., A.V. Lozhkin, B.V. Belaya, O.Yu. Glushkova, and L.B. Brubaker. 1997. A lacustrine pollen record from near the altitudinal forest limit, upper Kolyma region, northeastern Siberia. The Holocene 7:331-335.	NA		Asia_Siberia	6	Boreal Forests/Taiga	c(149, 62.08333)
792	839	Lozhkin, A.V., P.M. Anderson, B.V. Belaya, O.Yu. Glushkova, M.V. Kozhevinkova, and L.N. Kotova. 1996. Palynological characteristics and radiocarbon dates of sediments from Elgennya Lake, Upper Kolyma. Pages 50-64 in Yu.M. Bychkov, editor. Quaternary climates and vegetation of western Beringia. North East Interdisciplinary Research Institute, Far East Branch, Russian Academy of Sciences, Magadan. …	NA		Asia_Siberia	6	Boreal Forests/Taiga	c(149, 62.08333)
792	933	Anderson, P.M., and A.V. Lozhkin, editors. 2002. Late Quaternary Vegetation and Climate of Siberia and the Russian Far East (Palynological and Radiocarbon Database). North East Science Center, Far East Branch, Russian Academy of Sciences, Magadan, Russia.	NA		Asia_Siberia	6	Boreal Forests/Taiga	c(149, 62.08333)
801	933	Anderson, P.M., and A.V. Lozhkin, editors. 2002. Late Quaternary Vegetation and Climate of Siberia and the Russian Far East (Palynological and Radiocarbon Database). North East Science Center, Far East Branch, Russian Academy of Sciences, Magadan, Russia.	NA		Asia_Siberia	6	Boreal Forests/Taiga	c(166, 68.25)
804	877	Arkhipov, S.A., T.P. Levina, and V.A. Panychev. 1980. Palynological characteristics of two Holocene peats from the middle and lower Ob River valley. Pages 123-127 in V.N. Saks, editor. Paleopalynology of Siberia. Nauka, Moscow. In Russian.	NA		Asia_Siberia	6	Boreal Forests/Taiga	c(78.33333, 59)
804	878	Neishtadt, M.I. 1976. About environmental changes in middle taiga of western Siberia during the Holocene. Pages 156-161 in E.D. Zaklinskaya and M.I. Neishtadt, editors. Palynology of the USSR. Nauka, Moscow. In Russian.	NA		Asia_Siberia	6	Boreal Forests/Taiga	c(78.33333, 59)
804	933	Anderson, P.M., and A.V. Lozhkin, editors. 2002. Late Quaternary Vegetation and Climate of Siberia and the Russian Far East (Palynological and Radiocarbon Database). North East Science Center, Far East Branch, Russian Academy of Sciences, Magadan, Russia.	NA		Asia_Siberia	6	Boreal Forests/Taiga	c(78.33333, 59)
876	884	Orlova, L.A. 1990. The Holocene of Baraba (stratigraphy and radiocarbon chronology). Joint Institute for Geology, Geophysics and Mineralogy, Siberia Branch, USSR Academy of Sciences, Novosibirsk. In Russian.	NA		Asia_Siberia	4	Temperate Broadleaf & Mixed Forests	c(83.33333, 55)
876	886	Firsov, L.V., V.S. Volkova, T.P. Levina, I.V. Nikolayeva, L.A. Orlova, V.A. Panychev, and I.A. Volkov. 1982. The stratigraphy, geochronology, and standard spore-pollen diagram for Holocene peat, Gladkoye Bog, Novosibirsk. Pages 96-107 in S.A. Arkhipov, editor. Problems of stratigraphy and paleogeography of the Pleistocene of Siberia. Nauka, Novosibirsk. In Russian.	NA		Asia_Siberia	4	Temperate Broadleaf & Mixed Forests	c(83.33333, 55)
876	933	Anderson, P.M., and A.V. Lozhkin, editors. 2002. Late Quaternary Vegetation and Climate of Siberia and the Russian Far East (Palynological and Radiocarbon Database). North East Science Center, Far East Branch, Russian Academy of Sciences, Magadan, Russia.	NA		Asia_Siberia	4	Temperate Broadleaf & Mixed Forests	c(83.33333, 55)
866	834	Stetsenko, T.V. 1998. A pollen record from Holocene Lake deposits in the Malyk-Siena depression, upper Kolyma basin. Pages 63-68 in K.V. Simakov, editor. Environmental changes in Beringia during the Quaternary. North East Interdisciplinary Research Institute, Far East Branch, Russian Academy of Sciences, Magadan. In Russian.	NA		Asia_Siberia	11	Tundra	c(147.65, 63.38333)
866	933	Anderson, P.M., and A.V. Lozhkin, editors. 2002. Late Quaternary Vegetation and Climate of Siberia and the Russian Far East (Palynological and Radiocarbon Database). North East Science Center, Far East Branch, Russian Academy of Sciences, Magadan, Russia.	NA		Asia_Siberia	11	Tundra	c(147.65, 63.38333)
968	843	Lozhkin, A.V., P.M. Anderson, B.V. Belaya, O.Yu. Glushkova, and T.V. Stetsenko. 2000. Vegetation change in northeast Siberia at the Pleistocene-Holocene boundary and during the Holocene. Pages 53-75 in K.V. Simakov, editor. The Quaternary period of Beringia. North East Interdisciplinary Research Institute, Far East Branch, Russian Academy of Sciences, Magadan. In Russian.	NA		Asia_Siberia	11	Tundra	c(152.26667, 61.11667)
968	933	Anderson, P.M., and A.V. Lozhkin, editors. 2002. Late Quaternary Vegetation and Climate of Siberia and the Russian Far East (Palynological and Radiocarbon Database). North East Science Center, Far East Branch, Russian Academy of Sciences, Magadan, Russia.	NA		Asia_Siberia	11	Tundra	c(152.26667, 61.11667)
997	904	Korotky, A.M., N.N. Kovalyukh, and V.G. Volkov. 1989. Radiocarbon dating of Quaternary deposits (south Far East). Preprint. Far East Branch of the USSR Academy of Sciences, Vladivostok. In Russian.	NA		Asia_Siberia	4	Temperate Broadleaf & Mixed Forests	c(137.08333, 50.06667)
997	908	Korotky, A.M. 1982. Paleographic conditions of the formation of Quaternary peats (south of Far East). Pages 58-71 in S.P. Pletnev and V.S. Pushkar, editors. Modern sedimentation and morpholithogenesis of the Far East. Far Eastern Science Center, USSR Academy of Sciences, Vladivostok. In Russian.	NA		Asia_Siberia	4	Temperate Broadleaf & Mixed Forests	c(137.08333, 50.06667)
997	909	Sochava, V.B. 1968. The map of vegetation of the Amur Basin. Geodesy and Cartography Administration, Leningrad. In Russian.	NA		Asia_Siberia	4	Temperate Broadleaf & Mixed Forests	c(137.08333, 50.06667)
997	933	Anderson, P.M., and A.V. Lozhkin, editors. 2002. Late Quaternary Vegetation and Climate of Siberia and the Russian Far East (Palynological and Radiocarbon Database). North East Science Center, Far East Branch, Russian Academy of Sciences, Magadan, Russia.	NA		Asia_Siberia	4	Temperate Broadleaf & Mixed Forests	c(137.08333, 50.06667)
1156	924	Korotky, A.M., T.A. Grebennikova, N.G. Razzhigaeva, V.G. Volkov, L.M. Mokhova, L.A. Ganzey, and V.B. Bazarova. 1997. Marine terraces of western Sakhalin Island. Catena 30:61-81.	NA		Asia_Siberia	6	Boreal Forests/Taiga	c(141.96667, 48.81667)
1156	925	Korotky, A.M., V.S. Pushkar, T.A. Grebennikova, N.G. Razzhigaeva, L.P. Karaulova, L.M. Mokhova, L.A. Ganzey, M.N. Cherepanova, V.B. Bazarova, V.G. Volkov, and N.N. Kovalyukh. 1997. Marine terraces and Quaternary history of the Sakhalin Shelf. Dal'nauka, Vladivostok. [In Russian]	NA		Asia_Siberia	6	Boreal Forests/Taiga	c(141.96667, 48.81667)
1156	933	Anderson, P.M., and A.V. Lozhkin, editors. 2002. Late Quaternary Vegetation and Climate of Siberia and the Russian Far East (Palynological and Radiocarbon Database). North East Science Center, Far East Branch, Russian Academy of Sciences, Magadan, Russia.	NA		Asia_Siberia	6	Boreal Forests/Taiga	c(141.96667, 48.81667)
1161	806	Lozhkin, A.V., P.M. Anderson, S.L. Vartanyan, T.A. Brown, B.V. Belaya, and A.N. Kotov. 2001. Late Quaternary paleoenvironments and modern pollen data from Wrangel Island (northern Chukotka). Quaternary Science Reviews 20:217-233.	NA		Asia_Siberia	11	Tundra	c(179.62361, 70.89417)
1161	933	Anderson, P.M., and A.V. Lozhkin, editors. 2002. Late Quaternary Vegetation and Climate of Siberia and the Russian Far East (Palynological and Radiocarbon Database). North East Science Center, Far East Branch, Russian Academy of Sciences, Magadan, Russia.	NA		Asia_Siberia	11	Tundra	c(179.62361, 70.89417)
1441	863	Firsov, L.V., T.P. Levina, and S.L. Troitskii. 1972. The Holocene climatic changes in northern Siberia. Pages 341-349 in V. Vasari, H. Hyvarinen, and S. Hicks, editors. Climatic changes in arctic areas during the last ten thousand years. Acta Universitatis Onlensis. Section A., Scientitae Rerum Naturalium Number 3, Geologica Number 3. University of Oula, Oula.	NA		Asia_Siberia	11	Tundra	c(85, 70)
1441	864	Kind, N.V. 1969. Late glacial and post-glacial times in Siberia (new data about absolute geochronology). Pages 195-202 in M.I. Neishtadt, editor. Holocene. Nauka, Moscow. In Russian.	NA		Asia_Siberia	11	Tundra	c(85, 70)
1441	865	Levina, T.P., and V.P. Nikitin. 1973. Paleobotanical characteristics of Holocene peat in the Karginskii Cape region of the Yenisei River. Pages 80-85 in V.N. Saks, editor. The Pleistocene of Siberia and bordering oblasts. Nauka, Moscow. In Russian.	NA		Asia_Siberia	11	Tundra	c(85, 70)
1441	933	Anderson, P.M., and A.V. Lozhkin, editors. 2002. Late Quaternary Vegetation and Climate of Siberia and the Russian Far East (Palynological and Radiocarbon Database). North East Science Center, Far East Branch, Russian Academy of Sciences, Magadan, Russia.	NA		Asia_Siberia	11	Tundra	c(85, 70)
1444	887	Levina, T.P., L.A. Orlova, V.A. Panychev, and E.A. Ponomareva. 1987. Radiochronometry and pollen stratigraphy of Holocene peat of Kayakskoye Zaimitschye (Barabinskaya forest-steppe). Pages 136-143 in I.V. Nikolayeva, editor. Regional geochronology of Siberia and the Far East. Nauka, Novosibirsk. In Russian.	NA		Asia_Siberia	8	Temperate Grasslands, Savannas & Shrublands	c(81, 55)
1444	933	Anderson, P.M., and A.V. Lozhkin, editors. 2002. Late Quaternary Vegetation and Climate of Siberia and the Russian Far East (Palynological and Radiocarbon Database). North East Science Center, Far East Branch, Russian Academy of Sciences, Magadan, Russia.	NA		Asia_Siberia	8	Temperate Grasslands, Savannas & Shrublands	c(81, 55)
1516	316	Tarasov, P.E., S.P. Harrison, L. Saarse, M.Y. Pushenko, A.A. Andreev, Z.V. Aleshinskaya, N.N. Davydova, N.I. Dorofeyuk, Y.V. Efremov, V.I. Khomutova, D.V. Sevastyanov, J. Tamosaitis, O.N. Uspenskaya, O.F. Yakushko, and I.V. Tarasova. 1994. Lake status records from the former Soviet Union and Mongolia: data base documentation. Paleoclimatology Publications Series 2, World Data Center-A for Paleocl…	NA		Asia_Siberia	6	Boreal Forests/Taiga	c(121.62, 63.82)
1516	317	Andreev, A.A., V.A. Klimanov, L.D. Sulerzhitsky, and N.A. Khotinsky. 1989. Chronology of environmental changes in central Yakutia during the Holocene. Pages 115-121 in Paleoklimaty golotsena i pozdnelednikov'ya [Paleoclimates of Holocene and late glacial). Nauka, Moscow, Russia.	NA		Asia_Siberia	6	Boreal Forests/Taiga	c(121.62, 63.82)
1516	318	Alekseev, M.N. 1978. Antropogen Vostochnoi Azii [Anthropogen of eastern Asia]. Nauka, Moscow, Russia.	NA		Asia_Siberia	6	Boreal Forests/Taiga	c(121.62, 63.82)
1543	873	Volkov, I.A., E.E. Gurtovaya, and L.V. Firsov. 1973. The structure, age and history of Holocene peat near Gorno-Slinkino village on the Irtysh River. Pages 55-68 in V.N. Saks, editor. The Pleistocene of Siberia and neighboring regions. Nauka, Moscow. In Russian.	NA		Asia_Siberia	6	Boreal Forests/Taiga	c(69, 57.5)
1543	874	Volkova, V.S. 1966. The Quaternary deposits of the lower Irtysh River and their biostratigraphic characteristics. Nauka, Novosibirsk. In Russian.	NA		Asia_Siberia	6	Boreal Forests/Taiga	c(69, 57.5)
1543	881	Khotinskiy, N.A. 1977. Holocene of northern Eurasia. Nauka, Moscow. In Russian.	NA		Asia_Siberia	6	Boreal Forests/Taiga	c(69, 57.5)
1543	882	Neishtadt, M.I. 1967. About the absolute age of bogs of western Siberia. Revue Roumaine de Biologic Ser Botanique 12:1981-1986.	NA		Asia_Siberia	6	Boreal Forests/Taiga	c(69, 57.5)
1543	933	Anderson, P.M., and A.V. Lozhkin, editors. 2002. Late Quaternary Vegetation and Climate of Siberia and the Russian Far East (Palynological and Radiocarbon Database). North East Science Center, Far East Branch, Russian Academy of Sciences, Magadan, Russia.	NA		Asia_Siberia	6	Boreal Forests/Taiga	c(69, 57.5)
1628	852	Anderson, P.M., B.V. Belaya, O.Yu. Glushkova, and A.V. Lozhkin. 1997. New data about the vegetation history of northern Priokhot'ye during the Late Pleistocene and Holocene. Pages 33-54 in M.Kh. Gagiev, editor. Late Pleistocene and Holocene of Beringia. North East Interdisciplinary Research Institute, Far East Branch, Russian Academy of Sciences, Magadan. In Russian.	NA		Asia_Siberia	6	Boreal Forests/Taiga	c(151.86667, 59.58333)
1628	933	Anderson, P.M., and A.V. Lozhkin, editors. 2002. Late Quaternary Vegetation and Climate of Siberia and the Russian Far East (Palynological and Radiocarbon Database). North East Science Center, Far East Branch, Russian Academy of Sciences, Magadan, Russia.	NA		Asia_Siberia	6	Boreal Forests/Taiga	c(151.86667, 59.58333)
1627	928	Korotky, A.M., N.G. Razjigaeva, T.A. Grebennikova, L.A. Ganzey, L.M. Mokhova, V.B. Bazarova, and L.D. Sulerzhitsky. 1995. Holocene marine terraces of Kunashir Island, Kuril Islands. The Quaternary Research (Daiyonki-Kenkyu) 34(5):359-375. [DOI: 10.4116/jaqua.34.5_359]	10.4116/jaqua.34.5_359		Asia_Siberia	4	Temperate Broadleaf & Mixed Forests	c(145.75, 44)
1627	930	Korotkiy, A.M., N.G. Razzhigaeva, L.M. Mokhova, L.A. Ganzey, T.A. Grebennikova, and V.B. Bazarova. 1996. Coastal dunes as an indicator of period of global climatic deterioration (Kunashir Island, Kuriles). Geology of the Pacific Ocean 13:73-84.	NA		Asia_Siberia	4	Temperate Broadleaf & Mixed Forests	c(145.75, 44)
1627	933	Anderson, P.M., and A.V. Lozhkin, editors. 2002. Late Quaternary Vegetation and Climate of Siberia and the Russian Far East (Palynological and Radiocarbon Database). North East Science Center, Far East Branch, Russian Academy of Sciences, Magadan, Russia.	NA		Asia_Siberia	4	Temperate Broadleaf & Mixed Forests	c(145.75, 44)
1664	813	Ivanov, V.F. 1986. Quaternary deposits of the coast of eastern Chukotka. North East Interdisciplinary Research Institute, Far East Branch, USSR Academy of Sciences, Vladivostok. In Russian.	NA		NA	NA	NA	c(NA, NA)
1664	933	Anderson, P.M., and A.V. Lozhkin, editors. 2002. Late Quaternary Vegetation and Climate of Siberia and the Russian Far East (Palynological and Radiocarbon Database). North East Science Center, Far East Branch, Russian Academy of Sciences, Magadan, Russia.	NA		NA	NA	NA	c(NA, NA)
1680	871	Neishtadt, M.I. 1976. Holocene processes in western Siberia and associated problems. Pages 90-99 in M.I. Neishtadt, editor. Studying and mastering the environment. USSR Academy of Sciences, Institute of Geography, Moscow. In Russian.	NA		Asia_Siberia	6	Boreal Forests/Taiga	c(78.5, 61)
1680	933	Anderson, P.M., and A.V. Lozhkin, editors. 2002. Late Quaternary Vegetation and Climate of Siberia and the Russian Far East (Palynological and Radiocarbon Database). North East Science Center, Far East Branch, Russian Academy of Sciences, Magadan, Russia.	NA		Asia_Siberia	6	Boreal Forests/Taiga	c(78.5, 61)
1695	844	Lozhkin, A.V., and O.Yu. Glushkova. 1997. Boreal peats in the upper Kolyma basin. Pages 55-62 in M.Kh. Gagiev, editor. Late Pleistocene and Holocene of Beringia. North East Interdisciplinary Research Institute, Far East Branch, Russian Academy of Sciences, Magadan. In Russian.	NA		Asia_Siberia	6	Boreal Forests/Taiga	c(151.61667, 60.88333)
1695	845	Vazhenina, L.N. 1997. Early Holocene seed flora from peat, Maltan River, upper Kolyma. Pages 63-69 in M.Kh. Gagiev, editor. Late Pleistocene and Holocene of Beringia. North East Interdisciplinary Research Institute, Far East Branch, Russian Academy of Sciences, Magadan. In Russian.	NA		Asia_Siberia	6	Boreal Forests/Taiga	c(151.61667, 60.88333)
1695	933	Anderson, P.M., and A.V. Lozhkin, editors. 2002. Late Quaternary Vegetation and Climate of Siberia and the Russian Far East (Palynological and Radiocarbon Database). North East Science Center, Far East Branch, Russian Academy of Sciences, Magadan, Russia.	NA		Asia_Siberia	6	Boreal Forests/Taiga	c(151.61667, 60.88333)
1810	866	Il'ina, N.S., E.I. Lapshina, and N.I. Lavrenko. 1985. The vegetation cover of the western Siberia continental plateau. Nauka, Siberia Branch, Novosibirsk. In Russian.	NA		Asia_Siberia	6	Boreal Forests/Taiga	c(77, 61.25)
1810	870	Firsov, L.V., V.A. Panychev, and L.A. Orlova. 1985. Catalog of radiocarbon dates. Novosibirsk Geological Institute, Siberian Branch, USSR Academy of Sciences, Novosibirsk. In Russian.	NA		Asia_Siberia	6	Boreal Forests/Taiga	c(77, 61.25)
1810	871	Neishtadt, M.I. 1976. Holocene processes in western Siberia and associated problems. Pages 90-99 in M.I. Neishtadt, editor. Studying and mastering the environment. USSR Academy of Sciences, Institute of Geography, Moscow. In Russian.	NA		Asia_Siberia	6	Boreal Forests/Taiga	c(77, 61.25)
1810	933	Anderson, P.M., and A.V. Lozhkin, editors. 2002. Late Quaternary Vegetation and Climate of Siberia and the Russian Far East (Palynological and Radiocarbon Database). North East Science Center, Far East Branch, Russian Academy of Sciences, Magadan, Russia.	NA		Asia_Siberia	6	Boreal Forests/Taiga	c(77, 61.25)
1843	831	Shilo, N.A., editor. 1987. Resolution: Interagency Stratigraphic meeting of Quaternary system of eastern USSR. North East Interdisciplinary Research Institute, Far East Branch, USSR Academy of Sciences, Magadan. In Russian.	NA		Asia_Siberia	4	Temperate Broadleaf & Mixed Forests	c(134.56667, 43.25)
1843	904	Korotky, A.M., N.N. Kovalyukh, and V.G. Volkov. 1989. Radiocarbon dating of Quaternary deposits (south Far East). Preprint. Far East Branch of the USSR Academy of Sciences, Vladivostok. In Russian.	NA		Asia_Siberia	4	Temperate Broadleaf & Mixed Forests	c(134.56667, 43.25)
1843	910	Korotky, A.M., L.P. Karaulova, and T.S. Troitskaya. 1980. The Quaternary deposits of Primor'ye. Nauka, Novosibirsk. In Russian.	NA		Asia_Siberia	4	Temperate Broadleaf & Mixed Forests	c(134.56667, 43.25)
1843	914	Korotky, A.M., and L.P. Karaulova. 1975. New data about the stratigraphy of Quaternary deposits of Primor'ye. Pages 79-110 in A.M. Korotky and A.P. Kulakov, editors. Questions of geomorphology and Quaternary geology of the southern Far East. Far Eastern Branch, USSR Academy of Sciences, Vladivostok. In Russian.	NA		Asia_Siberia	4	Temperate Broadleaf & Mixed Forests	c(134.56667, 43.25)
1843	933	Anderson, P.M., and A.V. Lozhkin, editors. 2002. Late Quaternary Vegetation and Climate of Siberia and the Russian Far East (Palynological and Radiocarbon Database). North East Science Center, Far East Branch, Russian Academy of Sciences, Magadan, Russia.	NA		Asia_Siberia	4	Temperate Broadleaf & Mixed Forests	c(134.56667, 43.25)
3499	924	Korotky, A.M., T.A. Grebennikova, N.G. Razzhigaeva, V.G. Volkov, L.M. Mokhova, L.A. Ganzey, and V.B. Bazarova. 1997. Marine terraces of western Sakhalin Island. Catena 30:61-81.	NA		Asia_Siberia	6	Boreal Forests/Taiga	c(142, 48.85)
3499	925	Korotky, A.M., V.S. Pushkar, T.A. Grebennikova, N.G. Razzhigaeva, L.P. Karaulova, L.M. Mokhova, L.A. Ganzey, M.N. Cherepanova, V.B. Bazarova, V.G. Volkov, and N.N. Kovalyukh. 1997. Marine terraces and Quaternary history of the Sakhalin Shelf. Dal'nauka, Vladivostok. [In Russian]	NA		Asia_Siberia	6	Boreal Forests/Taiga	c(142, 48.85)
3499	926	Aleksandrova, A.N. 1982. The Pleistocene of Sakhalin. Nauka, Moscow. In Russian.	NA		Asia_Siberia	6	Boreal Forests/Taiga	c(142, 48.85)
3499	933	Anderson, P.M., and A.V. Lozhkin, editors. 2002. Late Quaternary Vegetation and Climate of Siberia and the Russian Far East (Palynological and Radiocarbon Database). North East Science Center, Far East Branch, Russian Academy of Sciences, Magadan, Russia.	NA		Asia_Siberia	6	Boreal Forests/Taiga	c(142, 48.85)
1844	914	Korotky, A.M., and L.P. Karaulova. 1975. New data about the stratigraphy of Quaternary deposits of Primor'ye. Pages 79-110 in A.M. Korotky and A.P. Kulakov, editors. Questions of geomorphology and Quaternary geology of the southern Far East. Far Eastern Branch, USSR Academy of Sciences, Vladivostok. In Russian.	NA		Asia_Siberia	4	Temperate Broadleaf & Mixed Forests	c(134.56667, 43.25)
1844	915	Pushkar, V.S. 1979. Biostratigraphy of sediments of the late Anthropogene of the southern Far East. Nauka, Moscow. In Russian.	NA		Asia_Siberia	4	Temperate Broadleaf & Mixed Forests	c(134.56667, 43.25)
1844	933	Anderson, P.M., and A.V. Lozhkin, editors. 2002. Late Quaternary Vegetation and Climate of Siberia and the Russian Far East (Palynological and Radiocarbon Database). North East Science Center, Far East Branch, Russian Academy of Sciences, Magadan, Russia.	NA		Asia_Siberia	4	Temperate Broadleaf & Mixed Forests	c(134.56667, 43.25)
1842	933	Anderson, P.M., and A.V. Lozhkin, editors. 2002. Late Quaternary Vegetation and Climate of Siberia and the Russian Far East (Palynological and Radiocarbon Database). North East Science Center, Far East Branch, Russian Academy of Sciences, Magadan, Russia.	NA		Asia_Siberia	6	Boreal Forests/Taiga	c(138.4, 48.21667)
1969	907	Korotky, A.M., S.P. Pletnev, V.S. Pushkar, T.A. Grebennikova, N.G. Razzhigaeva, E.D. Sakhebgareeva, and L.M. Mokhova. 1988. Evolution environment of south Far East (late Pleistocene and Holocene). Nauka, Moscow. In Russian.	NA		NA	NA	NA	c(NA, NA)
1969	913	Korotky, A.M., and L.A. Lobanova. 1984. Radiocarbon dating and paleographic boundaries of the late Pleistocene-Holocene. Pages 106-114 in A.M. Korotky and V.S. Pushkar, editors. Paleogeograhic boundaries and methods for their study. Far Eastern Science Center, USSR Academy of Sciences, Vladivostok. In Russian.	NA		NA	NA	NA	c(NA, NA)
1969	920	Korotky, A.M. 1982. Oscillations of sea levels of the Sea of Japan during the Quaternary period (northwestern shelf). Pages 104-114 in P.A. Kaplin, R.K. Klige, and A.L. Chepalyga, editors. Oscillation of sea levels. Moscow State University, Moscow. In Russian.	NA		NA	NA	NA	c(NA, NA)
1969	933	Anderson, P.M., and A.V. Lozhkin, editors. 2002. Late Quaternary Vegetation and Climate of Siberia and the Russian Far East (Palynological and Radiocarbon Database). North East Science Center, Far East Branch, Russian Academy of Sciences, Magadan, Russia.	NA		NA	NA	NA	c(NA, NA)
1959	852	Anderson, P.M., B.V. Belaya, O.Yu. Glushkova, and A.V. Lozhkin. 1997. New data about the vegetation history of northern Priokhot'ye during the Late Pleistocene and Holocene. Pages 33-54 in M.Kh. Gagiev, editor. Late Pleistocene and Holocene of Beringia. North East Interdisciplinary Research Institute, Far East Branch, Russian Academy of Sciences, Magadan. In Russian.	NA		Asia_Siberia	6	Boreal Forests/Taiga	c(152.1, 59.95)
1959	853	Anderson, P.M., A.V. Lozhkin, B.V. Belaya, and T.V. Stetsenko. 2000. New data about the development of vegetation in northern Priokhot'ye during the second part of the Holocene. Pages 88-98 in K.V. Simakov, editor. The Quaternary period of Beringia. North East Interdisciplinary Research Institute, Far East Branch, Russian Academy of Sciences, Magadan. In Russian.	NA		Asia_Siberia	6	Boreal Forests/Taiga	c(152.1, 59.95)
1959	933	Anderson, P.M., and A.V. Lozhkin, editors. 2002. Late Quaternary Vegetation and Climate of Siberia and the Russian Far East (Palynological and Radiocarbon Database). North East Science Center, Far East Branch, Russian Academy of Sciences, Magadan, Russia.	NA		Asia_Siberia	6	Boreal Forests/Taiga	c(152.1, 59.95)
1986	665	Peteet, D.M., A.A. Andreev, W. Bardeen, and F. Mistretta. 1998. Long-term Arctic peatland dynamics, vegetation and climate history of the Pur-Taz region, Western Siberia. Boreas 27:115-126.	NA		Asia_Siberia	11	Tundra	c(79.73333, 66.7)
2363	879	Volkov, I.A., and S.A. Arkhipov. 1978. Quaternary deposits of the Novosibirsk Region. Joint Institute for Geology, Geophysics and Mineralogy, Siberia Branch, USSR Academy of Sciences, Novosibirsk. In Russian.	NA		Asia_Siberia	11	Tundra	c(135.03333, 53.21667)
2363	907	Korotky, A.M., S.P. Pletnev, V.S. Pushkar, T.A. Grebennikova, N.G. Razzhigaeva, E.D. Sakhebgareeva, and L.M. Mokhova. 1988. Evolution environment of south Far East (late Pleistocene and Holocene). Nauka, Moscow. In Russian.	NA		Asia_Siberia	11	Tundra	c(135.03333, 53.21667)
2363	933	Anderson, P.M., and A.V. Lozhkin, editors. 2002. Late Quaternary Vegetation and Climate of Siberia and the Russian Far East (Palynological and Radiocarbon Database). North East Science Center, Far East Branch, Russian Academy of Sciences, Magadan, Russia.	NA		Asia_Siberia	11	Tundra	c(135.03333, 53.21667)
2362	903	Korotky, A.M., and N.N. Kovalyukh. 1987. Rhythms of perrenial permafrost: a reflection of climate changes during the late Pleistocene and Holocene. Pages 20-36 in A.M. Korotky and V.S. Pushkar, editors. Paleogeographic investigations in the Far East. Far Eastern Science Center of the USSR Academy of Sciences, Vladivostok. In Russian.	NA		Asia_Siberia	11	Tundra	c(135.05, 53.21667)
2362	904	Korotky, A.M., N.N. Kovalyukh, and V.G. Volkov. 1989. Radiocarbon dating of Quaternary deposits (south Far East). Preprint. Far East Branch of the USSR Academy of Sciences, Vladivostok. In Russian.	NA		Asia_Siberia	11	Tundra	c(135.05, 53.21667)
2362	905	Korotky, A.M., L.V. Mayuchaya, and I.G. Gvozdeva. 1985. Indicator species of broadleaf vegetation and the structure of subfossil complex in different climates of the south Far East. Pages 4-15 in A.M. Korotky and V.S. Pushkar, editors. Ancient climates and vegetation in far eastern Asia. Far Eastern Science Center of the USSR Academy of Sciences, Vladivostok. In Russian.	NA		Asia_Siberia	11	Tundra	c(135.05, 53.21667)
2362	906	Korotky, A.M., L.M. Mokhova, and V.S. Pushkar. 1985. The climate changes of the Holocene and landscape evolution of bald mountains of central Yam-Alin'. Pages 5-22 in in A.M. Korotky and V.S. Pushkar, editors. Paleogeographic investigations in the Far East. Far Eastern Science Center of the USSR Academy of Sciences, Vladivostok. In Russian.	NA		Asia_Siberia	11	Tundra	c(135.05, 53.21667)
2362	907	Korotky, A.M., S.P. Pletnev, V.S. Pushkar, T.A. Grebennikova, N.G. Razzhigaeva, E.D. Sakhebgareeva, and L.M. Mokhova. 1988. Evolution environment of south Far East (late Pleistocene and Holocene). Nauka, Moscow. In Russian.	NA		Asia_Siberia	11	Tundra	c(135.05, 53.21667)
2362	933	Anderson, P.M., and A.V. Lozhkin, editors. 2002. Late Quaternary Vegetation and Climate of Siberia and the Russian Far East (Palynological and Radiocarbon Database). North East Science Center, Far East Branch, Russian Academy of Sciences, Magadan, Russia.	NA		Asia_Siberia	11	Tundra	c(135.05, 53.21667)
2368	904	Korotky, A.M., N.N. Kovalyukh, and V.G. Volkov. 1989. Radiocarbon dating of Quaternary deposits (south Far East). Preprint. Far East Branch of the USSR Academy of Sciences, Vladivostok. In Russian.	NA		NA	NA	NA	c(NA, NA)
2368	924	Korotky, A.M., T.A. Grebennikova, N.G. Razzhigaeva, V.G. Volkov, L.M. Mokhova, L.A. Ganzey, and V.B. Bazarova. 1997. Marine terraces of western Sakhalin Island. Catena 30:61-81.	NA		NA	NA	NA	c(NA, NA)
2368	925	Korotky, A.M., V.S. Pushkar, T.A. Grebennikova, N.G. Razzhigaeva, L.P. Karaulova, L.M. Mokhova, L.A. Ganzey, M.N. Cherepanova, V.B. Bazarova, V.G. Volkov, and N.N. Kovalyukh. 1997. Marine terraces and Quaternary history of the Sakhalin Shelf. Dal'nauka, Vladivostok. [In Russian]	NA		NA	NA	NA	c(NA, NA)
2368	933	Anderson, P.M., and A.V. Lozhkin, editors. 2002. Late Quaternary Vegetation and Climate of Siberia and the Russian Far East (Palynological and Radiocarbon Database). North East Science Center, Far East Branch, Russian Academy of Sciences, Magadan, Russia.	NA		NA	NA	NA	c(NA, NA)
2579	849	Anderson, P.M., A.V. Lozhkin, and B.V. Belaya. 1998. Younger Dryas in western Beringia (northeastern Siberia). In pages 28-44 K.V. Simakov, editor. Environmental changes in Beringia during the Quaternary. North East Interdisciplinary Research Institute, Far East Branch, Russian Academy of Sciences, Magadan. In Russian.	NA		Asia_Siberia	6	Boreal Forests/Taiga	c(141.11667, 64.76667)
2579	933	Anderson, P.M., and A.V. Lozhkin, editors. 2002. Late Quaternary Vegetation and Climate of Siberia and the Russian Far East (Palynological and Radiocarbon Database). North East Science Center, Far East Branch, Russian Academy of Sciences, Magadan, Russia.	NA		Asia_Siberia	6	Boreal Forests/Taiga	c(141.11667, 64.76667)
2583	245	Lozhkin, A.V., P.M. Anderson, W.R. Eisner, L.G. Rovako, D.M. Hopkins, L.B. Brubaker, P.A. Colinvaux, and M.C. Miller. 1993. Late Quaternary lacustrine pollen records from southwestern Beringia. Quaternary Research 39:314-324.	NA		Asia_Siberia	6	Boreal Forests/Taiga	c(149.5, 62.16667)
2612	881	Khotinskiy, N.A. 1977. Holocene of northern Eurasia. Nauka, Moscow. In Russian.	NA		Asia_Siberia	8	Temperate Grasslands, Savannas & Shrublands	c(80.25, 55)
2612	888	Klimanov, V.A. 1976. Methods for interpreting characteristics of past climate. Vestnik MGU, Geographic Series 2:92-98. In Russian.	NA		Asia_Siberia	8	Temperate Grasslands, Savannas & Shrublands	c(80.25, 55)
2612	889	Klimanov, V.A., T.P. Levina, L.A. Orlova, and V.A. Panychev. 1987. Climate changes in the Barabinskaya plain during the Subatlantic period of the Holocene as recorded by Suminskoye Zaimitschye peat. Pages 143-149 I.V. Nikolayeva, editor. Regional Geology of Siberia and the Far East. Nauka, Novosibirsk. In Russian.	NA		Asia_Siberia	8	Temperate Grasslands, Savannas & Shrublands	c(80.25, 55)
2612	890	Shnitnikov, A.V. 1976. The lakes of Sredinnogo region and some ways to use them. Pages 5-133 in L.K. Davydov, editor. The lakes of Sredinnogo region. Nauka, Leningrad. In Russian.	NA		Asia_Siberia	8	Temperate Grasslands, Savannas & Shrublands	c(80.25, 55)
2612	933	Anderson, P.M., and A.V. Lozhkin, editors. 2002. Late Quaternary Vegetation and Climate of Siberia and the Russian Far East (Palynological and Radiocarbon Database). North East Science Center, Far East Branch, Russian Academy of Sciences, Magadan, Russia.	NA		Asia_Siberia	8	Temperate Grasslands, Savannas & Shrublands	c(80.25, 55)
2650	869	Orlova, V.V. 1962. Climate of the USSR: western Siberia. Gidrometizdat, Leningrad. In Russian.	NA		Asia_Siberia	4	Temperate Broadleaf & Mixed Forests	c(84, 56.16667)
2650	883	Arkhipov, S.A., and M.R. Votakh. 1980. Palynological characteristics and the absolute age of peat near the mouth of the Tom' River. Pages 112-118 in V.N. Saks, editor. The palynology of Siberia. Nauka, Moscow. In Russian.	NA		Asia_Siberia	4	Temperate Broadleaf & Mixed Forests	c(84, 56.16667)
2650	933	Anderson, P.M., and A.V. Lozhkin, editors. 2002. Late Quaternary Vegetation and Climate of Siberia and the Russian Far East (Palynological and Radiocarbon Database). North East Science Center, Far East Branch, Russian Academy of Sciences, Magadan, Russia.	NA		Asia_Siberia	4	Temperate Broadleaf & Mixed Forests	c(84, 56.16667)
2660	843	Lozhkin, A.V., P.M. Anderson, B.V. Belaya, O.Yu. Glushkova, and T.V. Stetsenko. 2000. Vegetation change in northeast Siberia at the Pleistocene-Holocene boundary and during the Holocene. Pages 53-75 in K.V. Simakov, editor. The Quaternary period of Beringia. North East Interdisciplinary Research Institute, Far East Branch, Russian Academy of Sciences, Magadan. In Russian.	NA		Asia_Siberia	11	Tundra	c(152.33333, 61.01667)
2660	933	Anderson, P.M., and A.V. Lozhkin, editors. 2002. Late Quaternary Vegetation and Climate of Siberia and the Russian Far East (Palynological and Radiocarbon Database). North East Science Center, Far East Branch, Russian Academy of Sciences, Magadan, Russia.	NA		Asia_Siberia	11	Tundra	c(152.33333, 61.01667)
2649	879	Volkov, I.A., and S.A. Arkhipov. 1978. Quaternary deposits of the Novosibirsk Region. Joint Institute for Geology, Geophysics and Mineralogy, Siberia Branch, USSR Academy of Sciences, Novosibirsk. In Russian.	NA		Asia_Siberia	4	Temperate Broadleaf & Mixed Forests	c(84, 55)
2649	884	Orlova, L.A. 1990. The Holocene of Baraba (stratigraphy and radiocarbon chronology). Joint Institute for Geology, Geophysics and Mineralogy, Siberia Branch, USSR Academy of Sciences, Novosibirsk. In Russian.	NA		Asia_Siberia	4	Temperate Broadleaf & Mixed Forests	c(84, 55)
2649	933	Anderson, P.M., and A.V. Lozhkin, editors. 2002. Late Quaternary Vegetation and Climate of Siberia and the Russian Far East (Palynological and Radiocarbon Database). North East Science Center, Far East Branch, Russian Academy of Sciences, Magadan, Russia.	NA		Asia_Siberia	4	Temperate Broadleaf & Mixed Forests	c(84, 55)
2904	933	Anderson, P.M., and A.V. Lozhkin, editors. 2002. Late Quaternary Vegetation and Climate of Siberia and the Russian Far East (Palynological and Radiocarbon Database). North East Science Center, Far East Branch, Russian Academy of Sciences, Magadan, Russia.	NA		Asia_Siberia	11	Tundra	c(147.75, 63.28333)
2907	910	Korotky, A.M., L.P. Karaulova, and T.S. Troitskaya. 1980. The Quaternary deposits of Primor'ye. Nauka, Novosibirsk. In Russian.	NA		Asia_Siberia	4	Temperate Broadleaf & Mixed Forests	c(138.58333, 47.11667)
2907	933	Anderson, P.M., and A.V. Lozhkin, editors. 2002. Late Quaternary Vegetation and Climate of Siberia and the Russian Far East (Palynological and Radiocarbon Database). North East Science Center, Far East Branch, Russian Academy of Sciences, Magadan, Russia.	NA		Asia_Siberia	4	Temperate Broadleaf & Mixed Forests	c(138.58333, 47.11667)
2920	910	Korotky, A.M., L.P. Karaulova, and T.S. Troitskaya. 1980. The Quaternary deposits of Primor'ye. Nauka, Novosibirsk. In Russian.	NA		Asia_Siberia	4	Temperate Broadleaf & Mixed Forests	c(132.75, 42.9)
2920	933	Anderson, P.M., and A.V. Lozhkin, editors. 2002. Late Quaternary Vegetation and Climate of Siberia and the Russian Far East (Palynological and Radiocarbon Database). North East Science Center, Far East Branch, Russian Academy of Sciences, Magadan, Russia.	NA		Asia_Siberia	4	Temperate Broadleaf & Mixed Forests	c(132.75, 42.9)
3898	988	Andreev, A.A., P.E. Tarasov, F.A. Romanenko, L.D. Sulerzhitsky, and K.I. Terekhov. 1998. Vegetation of western coast of Baidaratskaya Bay during Late Pleistocene and Holocene. Stratigraphy and Geological Correlation 6(5):520-525. https://epic.awi.de/id/eprint/36566/158/Andreev-etal_1998.pdf.	NA		Asia_Siberia	11	Tundra	c(66.9, 68.85)
3956	1046	Blyakharchuk, T.A. 1989. Detal'noe raschlenenie rannego i srednego golotsena po dannym issledovaniya azonal'nogo merzlogo torfyanika na yugeZapadnoi Sibiri [Middle and early Holocene by study of unzonal palsa bog in the south of West Siberia]. Page 26 in Abstract: Palinologiya i poleznye iskopaemye [Palynology and mineral sources]. Minsk, Byelorussia..	NA		Asia_Siberia	6	Boreal Forests/Taiga	c(85.16667, 58.25)
3956	1047	Blyakharchuk, T.A. 1989. Istorija rastitel'nosti yugovostoka Zapadnoi Sibiri v golotsene po dannym botanicheskogo i sporovo-pyl'tsevogo analiza torfa [The Holocene history of vegetation of south-eastern West Siberia by botanical and pollen analyses of peat deposits]. Doctoral dissertation. Tomsk State University, Tomsk, Russia.	NA		Asia_Siberia	6	Boreal Forests/Taiga	c(85.16667, 58.25)
4138	1258	Panova, N.K. 1997. Palinologicheskoe issledovanie Karasieozerskogo torfyanika na srednem Urale [Palynological study of Karasieozerskiy peatland on Middle Ural]. Pages 28-31 in Issledovanie lesov Urala. Materialy nauchnykh chteniy posvyaschennykh pamyati B.P. Kolesnikova [Investigations of Ural forests. Proceedings of scientific reports in the memory of B.P. Kolesnikov]. Ekaterinburg, Institute of…	NA		Asia_Siberia	6	Boreal Forests/Taiga	c(60.75, 56.76667)
4163	1195	Kremenetski, C.V., and N.G. Patyk-Kara. 1997. Holocene vegetation dynamics of the southeast Kola Peninsula, Russia. The Holocene 7:473-479. [DOI: 10.1177/095968369700700409]	10.1177/095968369700700409		Asia_Siberia	6	Boreal Forests/Taiga	c(37.58162, 66.37107)
4245	1044	Blyakharchuk, T.A. 1980. Sporovo-pyl'zevaya kharakteristika bolot verhneketskogo raiona [Spore and pollen characteristics of peatlands of the Verhneketskii region during the Holocene]. Pages 24-25 in Molodye uchoenye narodnomy khozyaistvy Ekonomicheskaya ozenka landshafta Tomskoi oblasti [Abstracts of the Conference "Young Scientist for Peoples Economy: Economical Evaluation of the Tomsk Region"]…	NA		Asia_Siberia	6	Boreal Forests/Taiga	c(86.708748, 58.678038)
4245	1047	Blyakharchuk, T.A. 1989. Istorija rastitel'nosti yugovostoka Zapadnoi Sibiri v golotsene po dannym botanicheskogo i sporovo-pyl'tsevogo analiza torfa [The Holocene history of vegetation of south-eastern West Siberia by botanical and pollen analyses of peat deposits]. Doctoral dissertation. Tomsk State University, Tomsk, Russia.	NA		Asia_Siberia	6	Boreal Forests/Taiga	c(86.708748, 58.678038)
4316	1256	Panova, N.K. 1990. Novye dannye po paleoekologii i istorii rastitelnosti yuzhnogo Yamala v golotsene [New data for paleoecology and vegetation history of southern Yamal during the Holocene]. Pages 45-46 in Chetvertichnyi period: metody issledovania, stratigrafia i ekologia. VII Vseseoyuznoe soveschanie [Quaternary: methods, stratigraphy and ecology. VII All-Union conference, Abstracts]. Volume 3.	NA		Asia_Siberia	11	Tundra	c(70.16667, 67.53333)
4347	1047	Blyakharchuk, T.A. 1989. Istorija rastitel'nosti yugovostoka Zapadnoi Sibiri v golotsene po dannym botanicheskogo i sporovo-pyl'tsevogo analiza torfa [The Holocene history of vegetation of south-eastern West Siberia by botanical and pollen analyses of peat deposits]. Doctoral dissertation. Tomsk State University, Tomsk, Russia.	NA		Asia_Siberia	6	Boreal Forests/Taiga	c(82.92016, 58.378324)
4543	1092	Elina, G.A. 1981. Printsipy i metody rekonstruktsii i kartirovaniya rastitelonosti golotsena [Principles and methods for reconstruction and mapping of Holocene vegetation]. Nauka, Leningrad, Russia. Notes: 159 pp.	NA		Asia_Siberia	6	Boreal Forests/Taiga	c(36.25, 63.9)
26565	11548	Andreev, A.A., P.E. Tarasov, B.I. Ilyashuk, E.A. Ilyashuk, H. Cremer, W.D. Hermichen, F. Wischer, and H.W. Hubberten. 2005. Holocene environmental history recorded in Lake Lyadhej-To sediments, Polar Urals, Russia. Palaeogeography, Palaeoclimatology, Palaeoecology 223(3-4):181-203. [DOI: 10.1016/j.palaeo.2005.04.004]	10.1016/j.palaeo.2005.04.004		Asia_Siberia	11	Tundra	c(65.788604, 68.244608)
26563	11546	Andreev, A.A., W.F. Manley, ?. Ingólfsson, and S.L. Forman. 2001. Environmental changes on Yugorski Paninsula, Kara Sea, Russia, during the last 12,800 radiocarbon years. Global and Planetary Change 31:255-264. [DOI: 10.1016/S0921-8181(01)00123-0]	10.1016/S0921-8181(01)00123-0		NA	NA	NA	c(NA, NA)
40997	15356	Demske, D., G. Heumann, W. Granoszewski, M. Nita, K. Mamakowa, P.E. Tarasov, and H. Oberhänsli. 2005. Late glacial and Holocene vegetation and regional climate variability evidenced in high-resolution pollen records from Lake Baikal. Global and Planetary Change 46(1-4):255-279.	NA		Asia_Siberia	98	NA	c(108.91361, 53.95472)
41098	15408	Müller, S. 2009. Late Quaternary environmental changes in Yakutia (NE Siberia, Russia) inferred from pollen and testate amoebae records. Doctoral dissertation. University of Berlin, Berlin, Germany.	NA		Asia_Siberia	6	Boreal Forests/Taiga	c(126.765276, 65.287106)
41098	15409	Müller, S., P.E. Tarasov, A.A. Andreev, and B. Diekmann. 2009. Late glacial to Holocene environments in the present-day coldest region of the Northern Hemisphere inferred from a pollen record of Lake Billyakh, Verhoyansk Mts, NE Siberia. Climate of the Past 5(1):73-84. [DOI: 10.5194/cp-5-73-2009]	10.5194/cp-5-73-2009		Asia_Siberia	6	Boreal Forests/Taiga	c(126.765276, 65.287106)
41098	15410	Müller, S., A.A. Bobrov, L. Schirrmeister, A.A. Andreev, and P.E. Tarasov. 2009. Testate amoebae record from the Laptev Sea coast and its implication for the reconstruction of Late Pleistocene and Holocene environments in the Arctic Siberia. Palaeogeography, Palaeoclimatology, Palaeoecology 271(3-4):301-315. [DOI: 10.1016/j.palaeo.2008.11.003]	10.1016/j.palaeo.2008.11.003		Asia_Siberia	6	Boreal Forests/Taiga	c(126.765276, 65.287106)
41098	15411	Müller, S., P.E. Tarasov, A.A. Andreev, K. Werner, M. Zech, S. Gartz, and B. Diekmann. 2010. Late Quaternary vegetation and environments in the Verkhoyansk Mountains region (NE Asia) reconstructed from a 50-kyr fossil pollen record from Lake Billyakh. Quaternary Science Reviews 29(17):2071-2086. [DOI: 10.1016/j.quascirev.2010.04.024]	10.1016/j.quascirev.2010.04.024		Asia_Siberia	6	Boreal Forests/Taiga	c(126.765276, 65.287106)
41252	15479	Werner, K., P.E. Tarasov, A.A. Andreev, S. Müller, F. Kienast, M. Zech, W. Zech, and B. Diekmann. 2010. A 12.5-kyr history of vegetation dynamics and mire development with evidence of Younger Dryas larch presence in the Verkhoyansk Mountains, East Siberia, Russia. Boreas 39(1):56-68.	NA		Asia_Siberia	6	Boreal Forests/Taiga	c(125.03694, 65.03944)
41264	15507	Andreev, A.A., P.E. Tarasov, G. Schwamborn, B.I. Ilyashuk, E.A. Ilyashuk, A.A. Bobrov, V.A. Klimanov, V. Rachold, and H.W. Hubberten. 2004. Holocene palaeoenvironmental records from Nikolav Lake, Lena River Delta, Arctic Russia. Palaeogeography, Palaeoclimatology, Palaeoecology 209(1-4):197-217.	NA		Asia_Siberia	11	Tundra	c(124.2, 73.33333)
41237	15478	Neustadt, M.I., and E.M. Zelikson. 1971. Neue Angaben zur stratiraphie der Torfmoore Westsibiriens. Julkaisuaika, Acta Agralia fennica 123:27-32.	NA		Asia_Siberia	6	Boreal Forests/Taiga	c(76.66667, 62)
46462	16107	Novenko, E.Y., A.N. Tsyganov, E.M. Volkova, D.A. Kupriyanov, I.V. Mironenko, K.V. Babeshko, A.S. Utkina, V. Popov, and Y.A. Mazei. 2016. Mid- and Late Holocene vegetation dynamics and fire history in the boreal forest zone of European Russia: a case study from the south-eastern part of Meshchera Lowlands. Palaeogeography, Palaeoclimatology, and Palaeoecology 459:570-584. [DOI: 10.1016/j.palaeo.20…	10.1016/j.palaeo.2016.08.004		Asia_Siberia	4	Temperate Broadleaf & Mixed Forests	c(41.03972, 55.11806)
46445	16097	Snyder, J.A., G.M. MacDonald, S.L. Forman, G.A. Tarasov, and W.N. Mode. 2000. Postglacial climate and vegetation history, north-central Kola Peninsula, Russia: pollen and diatom records from Lake Yarnyshnoe-3. Boreas 29(4):261-271. https://onlinelibrary.wiley.com/doi/10.1111/j.1502-3885.2000.tb01209.x. [DOI: 10.1111/j.1502-3885.2000.tb01209.x]	10.1111/j.1502-3885.2000.tb01209.x		Asia_Siberia	11	Tundra	c(36.06667, 69.06667)
46449	16099	Borisova, O.K. 2002. The Holocene flora and vegetation of the northern Russian Plain (the Vychegda River basin). Acta Palaeontologica Sinica 41(4):478-486.	NA		Asia_Siberia	6	Boreal Forests/Taiga	c(46.75513, 61.2684)
46449	16100	Sidorchuk, A.Y., A.V. Panin, O.K. Borisova, and N.N. Kovalyukh. 2001. Late-glacial and Holocene palaeohydrology of the lower Vychegda river, western Russia. Pages 265-295 in D. Maddy, M.G. Macklin, and J.C. Woodward, editors. River Basin Sediment Systems: Archives of Environmental Change. Balkema, Rotterdam.	NA		Asia_Siberia	6	Boreal Forests/Taiga	c(46.75513, 61.2684)
46447	16098	Gervais, B.R., G.M. MacDonald, J.A. Snyder, and C.V. Kremenetski. 2002. Pinus sylvestris treeline development and movement on the Kola Peninsula of Russia: pollen and stomate evidence. Journal of Ecology 90(4):627-638. https://besjournals.onlinelibrary.wiley.com/doi/10.1046/j.1365-2745.2002.00697.x. [DOI: 10.1046/j.1365-2745.2002.00697.x]	10.1046/j.1365-2745.2002.00697.x		Asia_Siberia	11	Tundra	c(35.32822, 68.82667)
46485	16123	Borisova, O.K. 2014. Paleoenvironment and models of adaptations of lake settlements in the Mesolithic and Neolithic of the forest zone of eastren Europe. Materials of the International Conference, May 19-21, 2014, St. Petersbourg, p. 37-40. Notes: https://www.academia.edu/7046843/Paleoenvironment_and_models_of_adaptations_of_lake_settlements_in_the_Mesolithic_and_Neolithic_of_the_forest_zone_of_E…	NA		Asia_Siberia	4	Temperate Broadleaf & Mixed Forests	c(37.33333, 56.06667)
46485	16124	Kremenetski, K.V., O.K. Borisova, and E.M. Zelikson. 2000. The Late Glacial and Holocene history of vegetation in the Moscow region. Palaeontological Journal 34(Suppl. 1):567-574. https://www.researchgate.net/profile/KV_Kremenetski/publication/297782358_The_late_glacial_and_holocene_history_of_vegetation_in_the_Moscow_region/links/56fd4fa208aec6a45b6c674e/The-late-glacial-and-holocene-history-of-…	NA		Asia_Siberia	4	Temperate Broadleaf & Mixed Forests	c(37.33333, 56.06667)
46466	16112	Novenko, E.Y., E.M. Volkova, M.P. Glasko, and I.S. Zuganova. 2011. Palaeoecological evidence for the middle and late Holocene vegetation, climate and land use in the upper Don River basin (Russia). Vegetation History and Archaeobotany 21(4-5):337-352. [DOI: 10.1007/s00334-011-0339-6]	10.1007/s00334-011-0339-6		Asia_Siberia	4	Temperate Broadleaf & Mixed Forests	c(38.5838, 53.66192)
46473	16116	Novenko, E.Y., A.N. Tsyganov, O.V. Rudenko, E.M. Volkova, I.S. Zuganova, K.V. Babeshko, A.V. Olchev, N.I. Losbenev, R.J. Payne, and Y.A. Mazei. 2016. Mid- and late-Holocene vegetation history, climate and human impact in the forest-steppe ecotone of European Russia: new data and a regional synthesis. Biodiversity and Conservation 25(12):2453-2472. [DOI: 10.1007/s10531-016-1051-8]	10.1007/s10531-016-1051-8		Asia_Siberia	4	Temperate Broadleaf & Mixed Forests	c(35.77489, 53.21161)
46492	16126	Antipina, T.G., N.K. Panova, and O.M. Korona. 2014. The Holocene Dynamics of Vegetation and Environmental Conditions on the Eastern Slope of the Northern Urals. Russian Journal of Ecology 45(5):353-361.	NA		Asia_Siberia	6	Boreal Forests/Taiga	c(60.05, 61.03333)
46488	16125	Salonen, J.S., H. Seppä, M. Väliranta, V.J. Jones, A. Self, M. Heikkilä, S. Kultti, and H. Yang. 2011. The Holocene thermal maximum and late-Holocene cooling in the tundra of NE European Russia. Quaternary Research 75:501-511. [DOI: 10.1016/j.yqres.2011.01.007]	10.1016/j.yqres.2011.01.007		Asia_Siberia	11	Tundra	c(62.75, 67.36667)
46479	16116	Novenko, E.Y., A.N. Tsyganov, O.V. Rudenko, E.M. Volkova, I.S. Zuganova, K.V. Babeshko, A.V. Olchev, N.I. Losbenev, R.J. Payne, and Y.A. Mazei. 2016. Mid- and late-Holocene vegetation history, climate and human impact in the forest-steppe ecotone of European Russia: new data and a regional synthesis. Biodiversity and Conservation 25(12):2453-2472. [DOI: 10.1007/s10531-016-1051-8]	10.1007/s10531-016-1051-8		Asia_Siberia	4	Temperate Broadleaf & Mixed Forests	c(36.2525, 53.83472)
46479	16120	Novenko, E.Y., A.N. Tsyganov, E.M. Volkova, K.V. Babeshko, N.V. Lavrentiev, R.J. Payne, and Y.A. Mazei. 2015. The Holocene paleoenvironmental history of central European Russia reconstructed from pollen, plant macrofossil, and testate amoeba analysis of the Klukva peatland, Tula region. Quaternary Research 83:459-468. [DOI: 10.1016/j.yqres.2015.03.006]	10.1016/j.yqres.2015.03.006		Asia_Siberia	4	Temperate Broadleaf & Mixed Forests	c(36.2525, 53.83472)
49141	16365	Barhoumi, C. 2019. Histoire des feux, dynamique de la végétation et variabilité climatique de l'Holocène en République de Komi. Doctoral dissertation. Université de Montpellie, Montpellier, France. Notes: 192p. https://tel.archives-ouvertes.fr/tel-02542715	NA		Asia_Siberia	6	Boreal Forests/Taiga	c(55.49417, 61.73139)
49141	16366	Barhoumi, C., O. Peyron, S. Joannin, D.A. Subetto, A. Kryshen, I. Drobyshev, M.P. Girardin, B. Brossier, L. Paradis, T. Pastor, S. Alleaume, and A.A. Ali. 2019. Gradually increasing forest fire activity during the Holocene in the northern Ural region (Komi Republic, Russia). The Holocene 29(12):1906-1920.	NA		Asia_Siberia	6	Boreal Forests/Taiga	c(55.49417, 61.73139)
52681	18233	Panova, N.K., and T.G. Antipina. 2016. Late Glacial and Holocene environmental history on the eastern slope of the Middle Ural mountains, Russia. Quaternary International.	NA		Asia_Siberia	6	Boreal Forests/Taiga	c(59.95, 57.66667)
52681	18234	Zaretskaya, N.E., N.K. Panova, M.G. Zhilin, T.G. Antipina, O.N. Uspenskaya, and S.N. Savchenko. 2014. Geochronology, Stratigraphy, an Evolution of the Middle Uralian Peatlands during the Holocene (Exemplified by the Shigir and Gorbunovo Peat Bogs). Stratigraphy and Geological Correlation 22(6):632-654.	NA		Asia_Siberia	6	Boreal Forests/Taiga	c(59.95, 57.66667)
52685	18233	Panova, N.K., and T.G. Antipina. 2016. Late Glacial and Holocene environmental history on the eastern slope of the Middle Ural mountains, Russia. Quaternary International.	NA		Asia_Siberia	6	Boreal Forests/Taiga	c(60.13333, 57.35)
52685	18234	Zaretskaya, N.E., N.K. Panova, M.G. Zhilin, T.G. Antipina, O.N. Uspenskaya, and S.N. Savchenko. 2014. Geochronology, Stratigraphy, an Evolution of the Middle Uralian Peatlands during the Holocene (Exemplified by the Shigir and Gorbunovo Peat Bogs). Stratigraphy and Geological Correlation 22(6):632-654.	NA		Asia_Siberia	6	Boreal Forests/Taiga	c(60.13333, 57.35)
52869	18244	Andreev, A.A., C. Siegert, V.A. Klimanov, A.Y. Derevyagin, G.N. Shilova, and M. Melles. 2002. Late Pleistocene and Holocene Vegetation and Climate on the Taymyr Lowland, Northern Siberia. Quaternary Research 57:138-150.	NA		Asia_Siberia	11	Tundra	c(99.60778, 72.29167)
52869	18245	Bolshiyanov, D.Y., and H.W. Hubberten. 1996. Russian-German Cooperation: the expedition TAYMYR 1995 and the expedition KOLYMA 1995 of the ISSP Pushchino Group. Berichte zur Polarforschung 211:1-120.	NA		Asia_Siberia	11	Tundra	c(99.60778, 72.29167)
52869	18273	Siegert, C., A.Y. Derevyagin, G.N. Shilova, W.D. Hermichen, and A. Hiller. 1999. Paleoclimatic indicators from permafrost sequences in the eastern Taymyr lowland. Pages 477-502 in H. Kassens, H.A. Bauch, I.A. Dmitrenko, H. Eicke, H.W. Hubberten, M. Melles, J. Thiede, and L.A. Timokhov, editors. Land-ocean systems in the Siberian Arctic: dynamics and history, Springer Heidelberg edition.	10.1007/978-3-642-60134-7_38		Asia_Siberia	11	Tundra	c(99.60778, 72.29167)
52869	18274	Kienel, U., C. Siegert, and J. Hahne. 1999. Late Quaternary palaeoenvironmental reconstructions from a permafrost sequence (North Siberian Lowland, SE Taymyr Peninsula) - a multidisciplinary case study. Boreas 28:181-193.	NA		Asia_Siberia	11	Tundra	c(99.60778, 72.29167)
52979	18299	Paus, A., J.I. Svendsen, and A. Matiouchkov. 2003. Late Weichselian (Valdaian) and Holocene vegetation and environmental history of the northern Timan Ridge, European Arctic Russia. Quaternary Science Reviews 22:2285-2302.	NA		Asia_Siberia	11	Tundra	c(48.71667, 67.26667)
53747	18526	Ryabogina, N.E., I.A. Idrisov, E.D. Yuzhanina, and A.V. Borisov. 2022. Peat palaeorecords from the arid Caspian Lowland in Russia: Environmental and anthropogenic effects during the second half of the Holocene. Quaternary Science Reviews 280:107417. [DOI: 10.1016/j.quascirev.2022.107417]	10.1016/j.quascirev.2022.107417		Asia_Siberia	8	Temperate Grasslands, Savannas & Shrublands	c(44.47, 47.77944)
54316	18656	Yuzhanina, E., N. Ryabogina, A. Afonin, S.N. Ivanov, and A.A. Tkachev. 2019. Vegetation and climate of the Iset-Tobol interfluve from the eneolithic to the early iron age: new palaeoecological data on the Oskino-09 swamp. Vestnik Arheologii, Antropologii i Etnografii. 4(47):15-27. https://doi.org/10.20874/2071-0437-2019-47-4-2.	NA		Asia_Siberia	4	Temperate Broadleaf & Mixed Forests	c(66.25967, 56.60887)
20	699	Hyvärinen, H. 1975. Absolute and relative pollen diagrams from northernmost Fennoscandia. Fennia 142(1):1-23.	NA		Europe	6	Boreal Forests/Taiga	c(27.67406, 69.12326)
12	15719	Nilsson, T. 1964. Standard pollen diagramme und C14 datiengen aus dem Ageröds mosse in mittleren schonen. Lunds Universitets Årsskrift N. F. 59(7):1-52.	NA		Europe	4	Temperate Broadleaf & Mixed Forests	c(13.425594, 55.933292)
317	699	Hyvärinen, H. 1975. Absolute and relative pollen diagrams from northernmost Fennoscandia. Fennia 142(1):1-23.	NA		Europe	11	Tundra	c(28.403788, 70.18035)
342	722	de Beaulieu, J.L. 1977. Contribution pollenanalytique à l'histoire tardiglaciaire et Holocène de la végétation des Alpes méridionales françaices. Doctoral dissertation. Université d'Aix-Marseille, Marseille, France.	NA		Europe	5	Temperate Conifer Forests	c(7.69444, 44.15)
531	728	Bezusko, L.G., T.M. Kajutkina, N.N. Kovalyukh, and A.T. Artyushenko. 1985. Paleobotanical and radiological studies of deposits from bog Starniki (Maloe Polessie). Ukrain'skyi Botanichnyi Zhurnal 42:27-30.	NA		Europe	4	Temperate Broadleaf & Mixed Forests	c(26.01667, 50.26667)
531	729	Bezusko, L.G., and V.A. Klimanov. 1987. Climate and vegetation of the plain part of the Ukrainian SSR West in the Late Post-glacial period. Ukrain'skyi Botanichnyi Zhurnal 43:54-58.	NA		Europe	4	Temperate Broadleaf & Mixed Forests	c(26.01667, 50.26667)
531	730	Bezusko, L.G., V.A. Klimanov, and Y.R. Sheliag-Sosonko. 1988. Climatic conditions in Ukraine in the Late Post-glacial and Holocene. Pages 125-135 in , Paleoklimaty golotsena Evropeiyskoy territorii SSSR edition. Moscow, Russia.	NA		Europe	4	Temperate Broadleaf & Mixed Forests	c(26.01667, 50.26667)
531	731	Khotinskiy, N.A., L.G. Bezusko, and A.E. Cherkinsky. 1994. Changes in vegetation in central and western regions of the Russian Plain. Pages 111-118 in Paleogeographical basis of the modern landscapes, Nauka edition. Moscow, Russia. Notes: Results of the Russian-Polish research	NA		Europe	4	Temperate Broadleaf & Mixed Forests	c(26.01667, 50.26667)
531	732	Klimanov, V.A., and L.G. Bezusko. 1981. Climate and vegetation of small Polessie in Holocene. Ukrain'skyi Botanichnyi Zhurnal 38:24-26.	NA		Europe	4	Temperate Broadleaf & Mixed Forests	c(26.01667, 50.26667)
531	733	Sheliag-Sosonko, Y.R., and L.G. Bezusko. 1987. The oak- forests of Maloye Polessie in the Late Post-Glacial period. Ukrain'skyi Botanichnyi Zhurnal 71:4-8.	NA		Europe	4	Temperate Broadleaf & Mixed Forests	c(26.01667, 50.26667)
531	16199	Bezusko, L.G., T.M. Kajutkina, and N.N. Kovalyukh. 1982. YIII s'ezd Ukrainskovo botanicheskogo obschestva [New data of Allerod vegetation of Ukraine], Naukova dumka edition. Kiev, Ukraine. Notes: 399 p.	NA		Europe	4	Temperate Broadleaf & Mixed Forests	c(26.01667, 50.26667)
720	751	Hyvärinen, H. 1976. Flandrian pollen deposition rates and tree-line history in northern Fennoscandia. Boreas 5(3):163-175. [DOI: 10.1111/j.1502-3885.1976.tb00260.x]	10.1111/j.1502-3885.1976.tb00260.x		NA	NA	NA	c(NA, NA)
784	752	Bottema, S. 1974. Late Quaternary vegetation history of northwestern Greece. Doctoral dissertation. University of Groningen, Groningen, The Netherlands.	NA		Europe	12	Mediterranean Forests, Woodlands & Scrub	c(21.9525, 40.81806)
977	762	Paus, Aa. 1982. Paleo-økologiske undersøkelser på Frøya, Sør-Trøndelag. Den vegetasjonshistoriske utviklingen fra senistiden og fram til idag. Master's thesis. University of Trondheim, Trondheim, Norway.	NA		Europe	5	Temperate Conifer Forests	c(8.68858, 63.702696)
977	15527	Moe, D., K.-D. Vorren, T. Alm, S. Fimreite, B. Mørkved, E. Nilssen, Aa. Paus, H. Ramfjord, S.F. Selvik, and R. Sørensen. 1996. Norway. Pages 153-213 in B.E. Berglund, H.J.B. Birks, M. Ralska-Jasiewiczowa, and H.E. Wright, editors. Palaeoecological events during the last 15000 years: regional syntheses of palaeoecological studies of lakes and mires in Europe. John Wiley & Sons, Chichester, United …	NA		Europe	5	Temperate Conifer Forests	c(8.68858, 63.702696)
45319	10497	Kremenetski, C.V. 1995. Holocene vegetation and climate history of southwestern Ukraine. Review of Palaeobotany and Palynology 85:289-301.	NA		Europe	8	Temperate Grasslands, Savannas & Shrublands	c(32.61667, 46.51667)
45320	10497	Kremenetski, C.V. 1995. Holocene vegetation and climate history of southwestern Ukraine. Review of Palaeobotany and Palynology 85:289-301.	NA		Europe	8	Temperate Grasslands, Savannas & Shrublands	c(32.61667, 46.51667)
1435	15609	Rybní?ková, E., and K. Rybní?ek. 1988. Rybnícková, E., and K. Rybnícek. 1988. Holocene palaeovegetation and palaeoenvironment of the Kameni?ská kotlina Basin (Czechoslovakia). Folia Geobotanica & Phytotaxonomica 23:285-301.	NA		Europe	4	Temperate Broadleaf & Mixed Forests	c(15.970602, 49.726332)
1435	15610	Rybní?ková, E., and K. Rybní?ek. 1979. Synngenesis of Polygalo-Nardetum strictae PREISING 1950 corr. OBERDORFER 1957 at Kameni?ky. Pages 23-31 in M. Rychnovská, editor. Progress Report on MAB Project No 91: Function of Grasslands in Spring Region - Kameni?ky Project. Brno.	NA		Europe	4	Temperate Broadleaf & Mixed Forests	c(15.970602, 49.726332)
1434	16215	Kimmel, K., R. Pirrus, and A. Raukas. 1999. Holocene deposits. Pages 42-52 in A. Miidel and A. Raukas, editors. Lake Peipsi: Geology. Sulemees Publishers, Tallinn.	NA		Europe	4	Temperate Broadleaf & Mixed Forests	c(27.41146, 58.19142)
1522	16214	Saarse, L., and R. Rajamäe. 1997. Holocene vegetation and climatic change on the Haanja Heights, SE Estonia. Proceedings of the Estonian Academy of Science, Geology 46:75-92.	10.3176/geol.1997.2.02		Europe	4	Temperate Broadleaf & Mixed Forests	c(27.25128, 57.68291)
1577	591	McKeever, M.H. 1984. Comparative palynological studies of two lake sites in western Ireland and northwestern Spain. Master's thesis. Trinity College, Dublin, Ireland.	NA		Europe	4	Temperate Broadleaf & Mixed Forests	c(-6.139342, 43.041046)
1577	592	Allen, J.R.M., B. Huntley, and W.A. Watts. 1996. The vegetation and climate of northwest Iberia over the last 14,000 years. Journal of Quaternary Science 11(2):125-147.	NA		Europe	4	Temperate Broadleaf & Mixed Forests	c(-6.139342, 43.041046)
3866	1190	Koivula, L. 1987. Keski-Suomen viljelyhistoriaa : siitepölytutkimus viidestä Keski-Suomen kunnasta. Master's thesis. University of Jyväskylä, Jyväskylä, Finland.	NA		Europe	6	Boreal Forests/Taiga	c(25.21692, 61.8947)
3865	1025	Birks, H.H., and R.W. Mathewes. 1978. Studies in the vegetation history of Scotland. V. Late Devensian and early Flandrian pollen and macrofossil stratigraphy at Abernethy forest, Inverness-shire. New Phytologist 80(2):455-484. https://nph.onlinelibrary.wiley.com/doi/abs/10.1111/j.1469-8137.1978.tb01579.x. [DOI: 10.1111/j.1469-8137.1978.tb01579.x]	10.1111/j.1469-8137.1978.tb01579.x		Europe	5	Temperate Conifer Forests	c(-3.71056, 57.23528)
3868	1393	Yll, E.I., R.P. Pérez-Obiol, J. Pantaléon-Cano, and J.M. Roure. 1997. Palynological evidence for climatic change and human activity during the Holocene on Minorca (Balearic Islands). Quaternary Research 48:339-347.	NA		Europe	12	Mediterranean Forests, Woodlands & Scrub	c(3.95861, 39.94056)
3868	16086	Yll, E.I., R.P. Pérez-Obiol, J. Pantaléon-Cano, and J.M. Roure. 1995. Dinamica del paisaje vegetal en la vertiente Mediterranea de la peninsula Iberica e islas Baleares desde el tardig glaciar hasta el presente. Pages 319-328 in T. Aleixandre and A. Perez, editors. Reconstituction de la ambient es y cambios climaticos durante el Cuaternarion, Centro de Ciencias Medio edition. Madrid, Spain.	NA		Europe	12	Mediterranean Forests, Woodlands & Scrub	c(3.95861, 39.94056)
25285	1068	Clerc, J. 1988. Recherches pollenanalytiques sur la paléo-écologie Tardiglaciaire et Holocène du Bas-Dauphiné. Doctoral dissertation. Université Aix-Marseille, Marseille, France.	NA		Europe	4	Temperate Broadleaf & Mixed Forests	c(5.28333, 45.79083)
40627	1215	Lotter, A.F., and J. Fischer. 1991. Lotter, A.F., and J. Fischer. 1991. Vegetation und Flora im Gebiet des Aegelsees (Berner Oberland) im Wandel der Zeit: Vergangenheit, Gegenwart und Zukunft. Mitteilungen der Naturforschenden Gesellschaft Bern N.F., 47:77-103..	NA		Europe	5	Temperate Conifer Forests	c(7.54333, 46.64583)
40627	1216	Lotter, A.F., U. Eicher, H.J.B. Birks, and U. Siegenthaler. 1992. Lotter, A.F., U. Eicher, H.J.B. Birks, and U. Siegenthaler. 1992. Late-glacial climatic oscillations as recorded in Swiss lake sediments. Journal of Quaternary Science, 7:187-204..	NA		Europe	5	Temperate Conifer Forests	c(7.54333, 46.64583)
40627	1383	Wegmüller, S., and A.F. Lotter. 1990. Wegmüller, S., and A.F. Lotter. 1990. Palynostratigraphische Untersuchungen zur spät- und postglazialen Vegetationsgeschichte der nordwestlichen Kalkvoralpen. Botanica Helvetica 100:37-73..	NA		Europe	5	Temperate Conifer Forests	c(7.54333, 46.64583)
3880	1393	Yll, E.I., R.P. Pérez-Obiol, J. Pantaléon-Cano, and J.M. Roure. 1997. Palynological evidence for climatic change and human activity during the Holocene on Minorca (Balearic Islands). Quaternary Research 48:339-347.	NA		Europe	12	Mediterranean Forests, Woodlands & Scrub	c(-1.82361, 37.20833)
3880	16085	Pantaléon-Cano, J., E.I. Yll, R.P. Pérez-Obiol, and J.M. Roure. 2003. Palynological evidence for vegetational history in semi-arid areas of the western Mediterranean (Almeria, Spain). The Holocene 13(1):109-119.	NA		Europe	12	Mediterranean Forests, Woodlands & Scrub	c(-1.82361, 37.20833)
3880	16086	Yll, E.I., R.P. Pérez-Obiol, J. Pantaléon-Cano, and J.M. Roure. 1995. Dinamica del paisaje vegetal en la vertiente Mediterranea de la peninsula Iberica e islas Baleares desde el tardig glaciar hasta el presente. Pages 319-328 in T. Aleixandre and A. Perez, editors. Reconstituction de la ambient es y cambios climaticos durante el Cuaternarion, Centro de Ciencias Medio edition. Madrid, Spain.	NA		Europe	12	Mediterranean Forests, Woodlands & Scrub	c(-1.82361, 37.20833)
22923	10441	Filipova-Marinova, M.V.F.M., D. Pavlov, M. Coolen, L. Giosan, and S. Vergiev. 2014. Contributions to the European Pollen Database. 22. Vegetation development in the central part of the Bulgarian Black Sea coast during the last 13 000 years. Grana 53(3):249-251.	NA		Europe	4	Temperate Broadleaf & Mixed Forests	c(27.815084, 43.192612)
22923	10442	Filipova-Marinova, M., D. Pavlov, S. Vergiev, V. Slavchev, and L. Giosan. 2013. Palaeoecology and geoarchaeology of Varna Lake, northeastern Bulgaria. Comptes rendus de l’Académie bulgare des Sciences 66(3):377-392. [DOI: 10.7546/cr-2013-66-3-13101331-9]	10.7546/cr-2013-66-3-13101331-9		Europe	4	Temperate Broadleaf & Mixed Forests	c(27.815084, 43.192612)
22923	10443	Filipova-Marinova, M., D. Pavlov, and L. Giosan. 2016. Multi-proxy records of Holocene palaeoenvironmental changes in the Varna Lake area, western Black Sea coast. Quaternary International 401:99-108. [DOI: 10.1016/j.quaint.2015.05.009]	10.1016/j.quaint.2015.05.009		Europe	4	Temperate Broadleaf & Mixed Forests	c(27.815084, 43.192612)
3884	1056	Bozilova, E., and H.J. Beug. 1992. On the Holocene history of vegetation in SE Bulgaria (Lake Arkutino, Ropotamo region). Vegetation History and Archaeobotany 1(1):19-32.	NA		Europe	4	Temperate Broadleaf & Mixed Forests	c(27.724032, 42.329472)
3883	1056	Bozilova, E., and H.J. Beug. 1992. On the Holocene history of vegetation in SE Bulgaria (Lake Arkutino, Ropotamo region). Vegetation History and Archaeobotany 1(1):19-32.	NA		Europe	4	Temperate Broadleaf & Mixed Forests	c(27.724032, 42.329472)
3894	10600	Dubois, J.P., H. Richard, and C. Verjux. 2014. Auneau - Le Parc du Château. ADFI Archéologie de la France 067262, Ministère de la Culture et de la Communication, CNRS, Paris, France. [DOI: http://adlfi.revues.org/13544] Notes: Archaeological report of excavation, 5 pages.	http://adlfi.revues.org/13544		Europe	4	Temperate Broadleaf & Mixed Forests	c(1.79361, 48.45611)
3892	1083	De Valk, E.J. 1981. Late Holocene and present vegetation of the Kastelberg (Vosges, France). Doctoral dissertation. University of Utrecht, Utrecht, The Netherlands.	NA		Europe	4	Temperate Broadleaf & Mixed Forests	c(6.99444, 48.01333)
3872	1069	de Beaulieu, J.L., and C. Goeury. 1987. Zonation automatique appliquée à l'analyse pollinique: exemple de la narse d'Ampoix (Puy de Dome, France). Bulletin de l'Association Française pour l'Etude du Quaternaire 1:49-61.	10.3406/quate.1987.1831		Europe	4	Temperate Broadleaf & Mixed Forests	c(2.93333, 45.63333)
3872	1166	Juvigné, E., and M. Gewelt. 1987. La narse d'Ampoix comme Téphrostratotype dans la chaine des Puys Méridionale (France). Bulletin de l'Association Française pour l'Etude du Quaternaire 1:37-49.	10.3406/quate.1987.1830		Europe	4	Temperate Broadleaf & Mixed Forests	c(2.93333, 45.63333)
3913	1077	Craig, A.J. 1973. Studies on the ecological history of southeast Ireland, using pollen influx analysis and other methods. Doctoral dissertation. Dublin, Ireland.	NA		Europe	4	Temperate Broadleaf & Mixed Forests	c(-7.03333, 52.18333)
3913	1078	Craig, A.J. 1978. Pollen percentage and influx analysis in southeast Ireland: a contribution to the ecological history of the Late-glacial period. Journal of Ecology:297-324.	NA		Europe	4	Temperate Broadleaf & Mixed Forests	c(-7.03333, 52.18333)
3900	1366	Voeltzel, D. 1987. Recherches pollenanalytiques sur la vegetation holocene de la plaine alluviale de l'estuaire de la Loire et des coteaux environnants. Doctoral dissertation. Université d'Aix-Marseille, Marseille, France.	NA		Europe	4	Temperate Broadleaf & Mixed Forests	c(-1.85806, 47.18611)
3930	1245	Nicol-Pichard, S., and M. Dubard. 1998. Reconstruction of Late-glacial and Holocene environments in southeast France based on the study of a 66-m long core from Biot, Alpes Maritimes. Vegetation History and Archaeobotany 7:11-15.	NA		Europe	12	Mediterranean Forests, Woodlands & Scrub	c(7.1, 43.8)
3937	1287	Ramfjord, H. 1979. On the late Weichselian and Flandrian shoreline displacement in Nærøy, Nord-Trøndelag, Norway. Norsk Geologisk Tidsskrift 62(3):191-205.	NA		Europe	11	Tundra	c(11.6594, 64.910744)
3937	1288	Ramfjord, H. 1979. Vegetasjons -og klimahistorie gjennom de siste 9000 år i Nærøy, Nord-Trøndelag. Master's thesis. University of Trondheim, Trondheim, Norway.	NA		Europe	11	Tundra	c(11.6594, 64.910744)
3946	1233	Markgraf, V. 1969. Moorkundliche und vegetations geschichtlichie untersuchungen an cinen Moorsee ander Waldgrenzeim Wallis. Botanische Jahrbuecher 89:1-63.	NA		Europe	5	Temperate Conifer Forests	c(7.84306, 46.25917)
3940	1385	Whittington, G., K.J. Edwards, and P.R. Cundill. 1990. Palaeoenvironmental investigations at Black Loch in the Ochil Hills of Fife, Scotland. O' Dell Memorial Monograph N 22, University of Aberdeen, Aberdeen, Scotland.	NA		Europe	4	Temperate Broadleaf & Mixed Forests	c(-3.19472, 56.32083)
3940	1386	Whittington, G., K.J. Edwards, and P.R. Cundill. 1991. Late and post-glacial vegetational change at Black Loch, Fife, eastern Scotland: A multiple core approach. New Phytologist 118:147-166. https://nph.onlinelibrary.wiley.com/doi/epdf/10.1111/j.1469-8137.1991.tb00575.x. [DOI: 10.1111/j.1469-8137.1991.tb00575.x]	10.1111/j.1469-8137.1991.tb00575.x		Europe	4	Temperate Broadleaf & Mixed Forests	c(-3.19472, 56.32083)
4507	722	de Beaulieu, J.L. 1977. Contribution pollenanalytique à l'histoire tardiglaciaire et Holocène de la végétation des Alpes méridionales françaices. Doctoral dissertation. Université d'Aix-Marseille, Marseille, France.	NA		Europe	12	Mediterranean Forests, Woodlands & Scrub	c(6.40417, 44.39111)
3973	722	de Beaulieu, J.L. 1977. Contribution pollenanalytique à l'histoire tardiglaciaire et Holocène de la végétation des Alpes méridionales françaices. Doctoral dissertation. Université d'Aix-Marseille, Marseille, France.	NA		Europe	12	Mediterranean Forests, Woodlands & Scrub	c(6.40417, 44.39111)
3966	1140	Holland, S.M. 1975. A pollen-analytical study concerning settlement and early agriculture in County Down, Northern Ireland. Doctoral dissertation. Queen's University, Belfast, Northern Ireland, UK.	NA		Europe	4	Temperate Broadleaf & Mixed Forests	c(-6.04608, 54.18523)
3972	1366	Voeltzel, D. 1987. Recherches pollenanalytiques sur la vegetation holocene de la plaine alluviale de l'estuaire de la Loire et des coteaux environnants. Doctoral dissertation. Université d'Aix-Marseille, Marseille, France.	NA		Europe	4	Temperate Broadleaf & Mixed Forests	c(-1.80028, 47.25444)
3977	15908	Guenet, P., and M. Reille. 1988. Analyse pollinique du lac-tourbière (Massif-Central, France) et datation de l'explosion des plus jeunes volcans d'Auvergne. Bulletin de l'Association française pour l'étude du quaternaire 25(4):175-194.	10.3406/quate.1988.1880		Europe	4	Temperate Broadleaf & Mixed Forests	c(2.87528, 45.44444)
3977	15909	Guenet, P. 1986. Analyse pollinique de la tourbière de Chambedaze et recherches pollenanalytiques dans les Monts Dore et le Cézallier, Massif central, France. Doctoral dissertation. Aix-Marseille Université, Marseille, France. Notes: 112 pages	NA		Europe	4	Temperate Broadleaf & Mixed Forests	c(2.87528, 45.44444)
3971	1140	Holland, S.M. 1975. A pollen-analytical study concerning settlement and early agriculture in County Down, Northern Ireland. Doctoral dissertation. Queen's University, Belfast, Northern Ireland, UK.	NA		Europe	4	Temperate Broadleaf & Mixed Forests	c(-5.98393, 54.30019)
3988	1271	Pennington, W. 1977. Lake sediments and the lateglacial environment in northern Scotland. Pages 119-141 in J.M. Gray and J.J. Lowe, editors. Studies in the Scottish Lateglacial Environment. Pergamon Press, Oxford, UK. [DOI: 10.1016/B978-0-08-020498-7.50013-3]	10.1016/B978-0-08-020498-7.50013-3		Europe	5	Temperate Conifer Forests	c(-5.15168, 57.573898)
3988	16071	Harkness, D.D., and H.W. Wilson. 1973. Scottish universities research and reactor centre radiocarbon measurements I. Radiocarbon 15(3):554-565. https://journals.uair.arizona.edu/index.php/radiocarbon/article/viewFile/371/376.	10.1017/s0033822200009000		Europe	5	Temperate Conifer Forests	c(-5.15168, 57.573898)
3988	16072	Pennington, W. 1973. Absolute pollen frequencies in the sediments of lakes of different morphometry. Pages 79-104 in H.J.B. Birks and R.G. West, editors. Quaternary Plant Ecology. Blackwell Sceintific Publications, Oxford, UK.	NA		Europe	5	Temperate Conifer Forests	c(-5.15168, 57.573898)
3974	1344	Szczepanek, K. 2001. Anthropogenic vegetation changes in the region of the Dukla Pass, the Lower Beskid Mountains. Pages 171-182 in J. Machnik, editor. Prace Komisji Prehistorii Karpat 2. Polska Akademia Umiejetnosci, Krakow.	NA		Europe	5	Temperate Conifer Forests	c(21.7, 49.53333)
3974	15742	Szczepanek, K. 2001. Late Holocene vegetation history in the Dukla Pass region (Low Beskidy, Carpathians) based on pollen and macrofossil analyses. Acta Palaeobotanica 41(2):341-353.	NA		Europe	5	Temperate Conifer Forests	c(21.7, 49.53333)
4012	1010	Bennett, K., S. Boreham, M.J. Sharp, and V.R. Switsur. 1992. Holocene history of environment, vegetation and human settlement on Catta Ness, Lunnasting, Shetland. Journal of Ecology 80:241-273. https://www.jstor.org/stable/2261010. [DOI: 10.2307/2261010]	10.2307/2261010		NA	NA	NA	c(NA, NA)
4011	16055	Göransson, H. 1989. Dags Mosse-Östergötlands förhistoriska kalender. Svensk Botanisk Tidskrift 83(6):371-407. http://uu.diva-portal.org/smash/get/diva2:1202501/FULLTEXT01.pdf.	NA		Europe	4	Temperate Broadleaf & Mixed Forests	c(14.70652, 58.32288)
4004	1140	Holland, S.M. 1975. A pollen-analytical study concerning settlement and early agriculture in County Down, Northern Ireland. Doctoral dissertation. Queen's University, Belfast, Northern Ireland, UK.	NA		Europe	4	Temperate Broadleaf & Mixed Forests	c(-5.98333, 54.33333)
3994	1063	Brugiapaglia, E., and J.L. de Beaulieu. 1995. Etude de la dynamique végétale tardiglaciaire et Holocène en Italie centrale: le marais de Colfiorito (Ombrie). Comptes Rendus de l'Académie des Sciences, Serie II 321:617-622.	NA		Europe	12	Mediterranean Forests, Woodlands & Scrub	c(12.87552, 43.019604)
3999	1393	Yll, E.I., R.P. Pérez-Obiol, J. Pantaléon-Cano, and J.M. Roure. 1997. Palynological evidence for climatic change and human activity during the Holocene on Minorca (Balearic Islands). Quaternary Research 48:339-347.	NA		Europe	12	Mediterranean Forests, Woodlands & Scrub	c(4.13139, 39.87056)
4024	1197	Krisai, R., B. Burgstaller, U. Ehmer-Künkele, R. Schiffer, and E. Wurm. 1991. Die Moore des Ost-Lungaues - Heutige Vegetation, Enstehiung, Waldgeschichte ihrer Umgebung. Sauteria 5:1-240.	NA		Europe	5	Temperate Conifer Forests	c(13.86667, 47.16667)
4050	1365	Visset, L. 1979. Recherches palynologiques sur la végétation Pleistocène et Holocène de quelques sites du district phytogéographique de Basse-Loire. Doctoral dissertation. Université d'Aix-Marseille, Marseille, France.	NA		Europe	4	Temperate Broadleaf & Mixed Forests	c(-2.25, 47.36667)
4040	1191	Königsson, L.-K. 1984. Vegetationsgeschichte und Kultureinflüsse in der Landschaftsentwicklung der südschwedischen Gebirge in Härjedalen. Pages 177-189 in G. Lang, editor. Dissertationes Botanicae 72 (Festschrift. J. Cramer, Vaduz, Liechtenstein.	NA		Europe	11	Tundra	c(12.133112, 62.615724)
4040	1192	Königsson, L.-K. 1986. The Fjällnäs project: Natural and cultural components in landscape formation. Pages 177-186 in L.-K. Königsson, editor. Nordic Late Quaternary biology and ecology. Striae 24. Uppsala.	NA		Europe	11	Tundra	c(12.133112, 62.615724)
4042	15525	Digerfeldt, G. 1977. The Flandrian development of Lake Flarken. Regional vegetation history and palaeolimnology. University of Lund, Department of Quaternary Geology. Report 13:1-101.	NA		Europe	4	Temperate Broadleaf & Mixed Forests	c(13.67319, 58.55679)
4041	1254	Odland, A., S. Sivertsen, O. Nordmark, A. Botnen, and B. Brunstad. 1985. Stordalsvassdragei i Etne. 35, Botanical Institute, University of Bergen, Bergen, Norway.	NA		Europe	11	Tundra	c(6.171564, 59.70032)
4031	1130	Heinsalu, A., and S. Veski. 1991. History of Lake Ermistu (In Estonian). Pages 14-18 in Inimene ja Geografiline Kesk. Vaba. EESTI TA, Tallinn.	NA		Europe	4	Temperate Broadleaf & Mixed Forests	c(23.96667, 58.36667)
4025	10573	Svobodová, H. 1992. The development of the southern Moravian vegetation in the Late Glacial and Holocene [in Czech]. Doctoral dissertation. Institute of Botany, CAS, Pr?honice, Czech Republic.	NA		Europe	4	Temperate Broadleaf & Mixed Forests	c(16.4207, 48.776394)
4025	15612	Svobodová, H. 1997. Die Entwicklung der Vegetation in Südmähren (Tschechien) während des Spätglazials und Holozäns - eine palynologische Studie. Verhandlungen der Zoologisch-Botanischen Gesellschaft in Österreich 134:317-356.	NA		Europe	4	Temperate Broadleaf & Mixed Forests	c(16.4207, 48.776394)
4045	586	Behre, K.-E. 1976. Pollenanalytische Untersuchungen zur Vegetations- und Siedlungsgeschichte bei Flögeln und im Ahlenmoor (Elb-Weser-Winkel). Probleme der Küstenforschung im südlichen Nordseegebiet 11:101-118.	NA		Europe	4	Temperate Broadleaf & Mixed Forests	c(8.762382, 53.669394)
4045	587	Behre, K.-E., and D. Kucan. 1986. Die Reflektion archäologisch bekannter Siedlungen in Pollendiagrammen verschiedener Entfernung - Beispiele aus der Siedlungskammer Flögeln, Nordwestdeutschland. Pages 95-114 in K.-E. Behre, editor. Anthropogenic indicators in pollen diagrams. Balkema, Rotterdam.	NA		Europe	4	Temperate Broadleaf & Mixed Forests	c(8.762382, 53.669394)
4045	16614	Behre, K.-E., and D. Kucan. 1994. Die Geschichte der Kulturlandschaft und des Ackerbaus in der Siedlungskammer Flögeln, Niedersachsen, seit der Jungsteinzeit. Probleme der Küstenforschung im südlichen Nordseegebiet 21:1-227.	NA		Europe	4	Temperate Broadleaf & Mixed Forests	c(8.762382, 53.669394)
4059	1235	Milecka, K. 1991. Pollen analysis of lake sediments in Giecz - The state of the investigation. Pages 147-150 in K. Tobolski, editor. Wstep do paleoecologii lednideiego parku Krajobvazowego..	NA		Europe	4	Temperate Broadleaf & Mixed Forests	c(17.3655, 52.32201)
4057	1266	Paus, Aa., and O.E. Jevne. 1987. Innerdalens historie belyst ved den pollenanalystyk methoden. Pages 7-89 in A. Paus, O.E. Jevne, and L. Gustafson, editors. Kulturhistoriske undersøkelser i Innerdalen, Kvikne, Hedmark. Rapport arkeologisk serie 1987-1. Universitetet i Trondheim, Vitenskapsmuseet, Trondheim, Norway.	NA		Europe	11	Tundra	c(10.12398, 62.57327)
4058	1197	Krisai, R., B. Burgstaller, U. Ehmer-Künkele, R. Schiffer, and E. Wurm. 1991. Die Moore des Ost-Lungaues - Heutige Vegetation, Enstehiung, Waldgeschichte ihrer Umgebung. Sauteria 5:1-240.	NA		Europe	5	Temperate Conifer Forests	c(13.9, 47.11667)
4069	1028	Birks, H.J.B. 1973. Past and Present Vegetation of The Isle of Skye: A Palaeoecological Study. Cambridge University Press, Cambridge, UK.	NA		Europe	4	Temperate Broadleaf & Mixed Forests	c(-6.277, 57.18226)
4069	1030	Birks, H.J.B., and W. Williams. 1983. Late-Quaternary vegetational history of the Inner Hebrides. Proceedings of the Royal Society of Edinburgh B: Biological Sciences 83:269-292. [DOI: 10.1017/S0269727000013452]	10.1017/S0269727000013452		Europe	4	Temperate Broadleaf & Mixed Forests	c(-6.277, 57.18226)
4083	15817	Bottema, S. 1988. A reconstruction of the Halos environment on the basis of palynological information. Pages 216-226 in H.R. Reinders, editor. New Halos: a Hellenistic town in Thessalía, Greece. H&S Publishers, Utrecht, The Netherlands.	NA		Europe	12	Mediterranean Forests, Woodlands & Scrub	c(22.837282, 39.160154)
4092	1289	Rankama, T., and I. Vuorela. 1988. Between inland and coast in Metal Age Finland - human impact on the primeval forests of Southern Häme during the Iron Age. Memoranda Societatis Pro Fauna et Flora Fennica 64:25-34.	NA		Europe	6	Boreal Forests/Taiga	c(24.25122, 60.62404)
4095	1011	Bennett, K.D. 1983. Devensian late-glacial and flandrian vegetational history at Hockham mere, Norfolk, England. New Phytologist 95(489-504). https://nph.onlinelibrary.wiley.com/doi/abs/10.1111/j.1469-8137.1983.tb03512.x. [DOI: 10.1111/j.1469-8137.1983.tb03512.x]	10.1111/j.1469-8137.1983.tb03512.x		Europe	4	Temperate Broadleaf & Mixed Forests	c(0.83333, 52.5)
4095	1112	Godwin, H., and P.A. Tallantire. 1951. Studies of the Post-glacial history of British vegetation XII. Hockam Mere, Norfolk. Journal of Ecology 39(2):285-307. https://www.jstor.org/stable/2257913. [DOI: 10.2307/2257913]	10.2307/2257913		Europe	4	Temperate Broadleaf & Mixed Forests	c(0.83333, 52.5)
4082	1210	Liedberg Jönsson, B. 1988. The Late Weichselian macrofossil flora in western Skåne, southern Sweden. Doctoral dissertation. Lund University, Lund, Sweden. Notes: Lundqua Thesis 24, 1-42	NA		NA	NA	NA	c(NA, NA)
4082	16070	Berglund, B.E., and M. Ralska-Jasiewiczowa. 1986. Pollen analysis and pollen diagrams. Pages 455-484 in B.E. Berglund, editor. Handbook of Holocene Palaeoecology and Palaeohydrology. John Wiley & Sons Ltd., Oxford, UK.	NA		NA	NA	NA	c(NA, NA)
4134	1289	Rankama, T., and I. Vuorela. 1988. Between inland and coast in Metal Age Finland - human impact on the primeval forests of Southern Häme during the Iron Age. Memoranda Societatis Pro Fauna et Flora Fennica 64:25-34.	NA		Europe	6	Boreal Forests/Taiga	c(24.216752, 60.737178)
4139	1306	Saarse, L., and L.K. Königsson. 1992. Holocene environmental changes on the island of Saaremaa, Estonia. PACT 37(2):97-131.	NA		Europe	4	Temperate Broadleaf & Mixed Forests	c(22.2, 58.38333)
4139	1307	Saarse, L., E. Vishnevskaya, and A. Sarv. 1990. Geological development of lakes, Island Saaremaa. Proceedings of the Estonian Academy of Science, Biology 39(1):34-45. Notes: In Russian, with English summary	NA		Europe	4	Temperate Broadleaf & Mixed Forests	c(22.2, 58.38333)
4136	1133	Hicks, S. 1975. Variations in pollen frequency in a bog at Kangerjoki, N.E. Finland during the Flandrian. Commentationes Biologicae 80:4-28.	NA		Europe	6	Boreal Forests/Taiga	c(28.99524, 66.12667)
24084	10506	Pokorný, P. 2002. A high-resolution record of Late-Glacial and Early-Holocene climatic and environmental change in the Czech Republic. Quaternary International 91(1):101-122. [DOI: 10.1016/S1040-6182(01)00105-7]	10.1016/S1040-6182(01)00105-7		Europe	4	Temperate Broadleaf & Mixed Forests	c(14.703396, 49.143988)
24084	10507	Pokorný, P., and V. Jankovská. 2000. Long-Term Vegetation Dynamics and the Infilling Process of a Former Lake (Švarcenberk, Czech Republic). Folia Geobotanica 35(4):433-457.	NA		Europe	4	Temperate Broadleaf & Mixed Forests	c(14.703396, 49.143988)
4133	1367	Vuorela, I. 1981. The vegetational and settlement history in Sysmä, central south Finland, interpreted on the basis of two pollen diagrams. Bulletin of the Geological Society of Finland 53(1):47-61. http://www.geologinenseura.fi/bulletin/Volume53/sgs_bt_053_1_pages_047_061.pdf.	NA		Europe	6	Boreal Forests/Taiga	c(25.86881, 61.41513)
4115	999	Asplund, H., and I. Vuorela. 1989. Settlement studies in Kemiö - archaeological problems and palynological evidence. Fennoskandia Archaeologica 6:67-79.	NA		Europe	4	Temperate Broadleaf & Mixed Forests	c(22.798556, 60.214606)
4120	1340	Szczepanek, K. 1987. Late-Glacial and Holocene pollen diagrams from Jasiel in the low Beshid Mountains, the Carpathians. Acta Palaeobotanica 27(1):9-26.	NA		Europe	5	Temperate Conifer Forests	c(21.8875, 49.3705)
4120	1341	Szczepanek, K. 1989. Type region P-c: Low Beskidy Mountains. Acta Palaeobotanica 29(2):17-23.	NA		Europe	5	Temperate Conifer Forests	c(21.8875, 49.3705)
4151	1289	Rankama, T., and I. Vuorela. 1988. Between inland and coast in Metal Age Finland - human impact on the primeval forests of Southern Häme during the Iron Age. Memoranda Societatis Pro Fauna et Flora Fennica 64:25-34.	NA		Europe	6	Boreal Forests/Taiga	c(24.489334, 60.857428)
4156	1311	Sarmaja-Korjonen, K., Y. Vasari, and C.A. Hæggström. 1991. Taxus baccata and influence of Iron Age man on the vegetation in Åland, SW Finland. Annales Botanici Fennici 28:143-159. https://www.jstor.org/stable/23725403.	NA		Europe	4	Temperate Broadleaf & Mixed Forests	c(20.14137, 60.29171)
4150	1004	Bartley, D.D., and A.V. Morgan. 1990. The palynological record of the King's Pool, Stafford, England. New Phytologist 116(1):177-194. https://nph.onlinelibrary.wiley.com/doi/abs/10.1111/j.1469-8137.1990.tb00522.x. [DOI: 10.1111/j.1469-8137.1990.tb00522.x]	10.1111/j.1469-8137.1990.tb00522.x		Europe	4	Temperate Broadleaf & Mixed Forests	c(-2.109106, 52.807804)
24089	10511	Jankovská, V., and P. Pokorný. 2013. Reevaluation of the palaeoenvironmental record of the former Komo?anské jezero lake: late-glacial and Holocene palaeolimnology and vegetation development in north-western Bohemia, Czech Republic. Preslia 85(3):265-287.	NA		Europe	4	Temperate Broadleaf & Mixed Forests	c(13.527398, 50.53839)
24089	10512	Jankovská, V. 1983. Palynologische Forschung am ehemaligen Komorany-See (Spätglazial bis Subatlantikum). V?stník Úst?edního ústavu geologického 58(2):99-107.	NA		Europe	4	Temperate Broadleaf & Mixed Forests	c(13.527398, 50.53839)
24089	10513	Jankovská, V. 1984. Radiokarbondatierung der Sedimente aus dem ehemaligen Komorany-See (NW-Böhmen). V?stník Úst?edního ústavu geologického 59(4):235-236.	NA		Europe	4	Temperate Broadleaf & Mixed Forests	c(13.527398, 50.53839)
4154	1347	Tobolski, K. 1987. Holocene vegetational development based on the Kluki reference site in the Gardno Leba Plain. In M. Ralska-Jasiewiczowa, editor. Environmental changes recorded in lakes and mires of Poland during the last 13000 years. Part 2. Warzawa/Krakau. Acta Palaeobotanica 27:179.222.	NA		Europe	4	Temperate Broadleaf & Mixed Forests	c(17.28472, 54.70694)
4141	1291	Renberg, I., and U. Segerström. 1981. The initial points on a shoreline displacement curve for southern Västerbotten, dated by varve-counts of lake sediments. Striae 14:174-176.	NA		Europe	6	Boreal Forests/Taiga	c(20.00963, 63.92548)
4141	1292	Renberg, I. 1986. Varviga sjösediment i miljökontrollen. Statens. Naturvardsverk, Rapport 3083, Solna, Sweden.	NA		Europe	6	Boreal Forests/Taiga	c(20.00963, 63.92548)
4141	1293	Renberg, I., and U. Segerström. 1981. Applications of varved lake sediments in palaeoenvironmental studies. Wahlenbergia 7:125-133.	NA		Europe	6	Boreal Forests/Taiga	c(20.00963, 63.92548)
4141	1315	Segerström, U. 1990. The natural Holocene vegetation development and the introduction of agriculture in northern Norrland, Sweden. Studies of soil peat and especially varved lake sediments. Doctoral dissertation. Department of Ecological Botany, Umea University, Umea, Sweden.	NA		Europe	6	Boreal Forests/Taiga	c(20.00963, 63.92548)
4141	1317	Segerström, U., and I. Renberg. 1986. Calculating net annual accumulation rates of sediment components exemplified by pollen. Hydrobiologia 143:45-47.	NA		Europe	6	Boreal Forests/Taiga	c(20.00963, 63.92548)
4141	1318	Segerström, U., I. Renberg, and J.E. Wallin. 1984. Segerström, U., I. Renberg, and J.E. Wallin. 1984. Annual sediment accumulation and land use history; investigations of varved lake sediments. Verh. Internat. Verein. Limnol 22:1396-1403.	NA		Europe	6	Boreal Forests/Taiga	c(20.00963, 63.92548)
4189	1375	Waller, M.P. 1994. The Fenland Project, Number 9: Flandrian environmental change in Fenland. East Anglian Archaeology 70, Cambridgeshire Archaeological Committee, Cambridge, United Kingdom. Notes: http://eaareports.org.uk/publication/report70/	NA		Europe	4	Temperate Broadleaf & Mixed Forests	c(0.08387, 53.06966)
4171	1147	Huttunen, A., R.-L. Huttunen, Y. Vasari, H. Panovska, and E. Bozilova. 1992. Late Glacial and Holocene history of flora and vegetation in the Western Rhodopes Mountains Bulgaria. Acta Botanica Fennica 144:63-80.	NA		Europe	4	Temperate Broadleaf & Mixed Forests	c(24.33333, 41.98333)
4170	1147	Huttunen, A., R.-L. Huttunen, Y. Vasari, H. Panovska, and E. Bozilova. 1992. Late Glacial and Holocene history of flora and vegetation in the Western Rhodopes Mountains Bulgaria. Acta Botanica Fennica 144:63-80.	NA		Europe	4	Temperate Broadleaf & Mixed Forests	c(24.33333, 41.98333)
4173	1140	Holland, S.M. 1975. A pollen-analytical study concerning settlement and early agriculture in County Down, Northern Ireland. Doctoral dissertation. Queen's University, Belfast, Northern Ireland, UK.	NA		Europe	4	Temperate Broadleaf & Mixed Forests	c(-6.10082, 54.26583)
4174	1140	Holland, S.M. 1975. A pollen-analytical study concerning settlement and early agriculture in County Down, Northern Ireland. Doctoral dissertation. Queen's University, Belfast, Northern Ireland, UK.	NA		Europe	4	Temperate Broadleaf & Mixed Forests	c(-6.10082, 54.26583)
4187	1366	Voeltzel, D. 1987. Recherches pollenanalytiques sur la vegetation holocene de la plaine alluviale de l'estuaire de la Loire et des coteaux environnants. Doctoral dissertation. Université d'Aix-Marseille, Marseille, France.	NA		Europe	4	Temperate Broadleaf & Mixed Forests	c(-1.93417, 47.34194)
4184	592	Allen, J.R.M., B. Huntley, and W.A. Watts. 1996. The vegetation and climate of northwest Iberia over the last 14,000 years. Journal of Quaternary Science 11(2):125-147.	NA		Europe	12	Mediterranean Forests, Woodlands & Scrub	c(-6.793838, 42.135308)
4169	1194	Kremenetski, C.V., T. Vaschalova, S. Goriachkin, A.E. Cherkinsky, and L.D. Sulerzhitsky. 1997. Holocene pollen stratigraphy and bog development in the western part of the Kola Peninsula, Russia. Boreas 26:91-102. [DOI: 10.1111/j.1502-3885.1997.tb00656x]	10.1111/j.1502-3885.1997.tb00656x		Europe	6	Boreal Forests/Taiga	c(33.66667, 67.83333)
4192	1223	Makohonienko, M. 1991. Pages 63-70 in K. Tobolski, editor. Wstep do paleoecologi lednideiego parku Krajobvazowego.	NA		Europe	4	Temperate Broadleaf & Mixed Forests	c(17.38084, 52.54901)
4181	1369	Vuorela, I. 1990. Pollenanalytiska studier. Pages 115-133 in K. Zilliacus, editor. Finska skären. Studier i Åboländsk Kulturhistoria, utgivna av Konstsamfundet till dess 50-Årsjubileum 1990. Konstsamfundet, Helsingfors.	NA		NA	NA	NA	c(NA, NA)
4186	722	de Beaulieu, J.L. 1977. Contribution pollenanalytique à l'histoire tardiglaciaire et Holocène de la végétation des Alpes méridionales françaices. Doctoral dissertation. Université d'Aix-Marseille, Marseille, France.	NA		Europe	5	Temperate Conifer Forests	c(6.53694, 44.76722)
4186	15922	de Beaulieu, J.L., A. Pons, M. Reille, and H. Triat-Laval. 1979. L’histoire de la forêt et de l’action de l’homme sur la nature en région méditerranéenne. Calanques et Montagne 220:1-18.	NA		Europe	5	Temperate Conifer Forests	c(6.53694, 44.76722)
4213	984	Ammann, B. 1985. Lobsigensee - Late Glacial and Holocene environments of a lake on the central Swiss plateau. Dissertationes Botanicae 87:127-134.	NA		Europe	4	Temperate Broadleaf & Mixed Forests	c(7.29917, 47.03194)
52647	985	Ammann, B., and A.F. Lotter. 1989. Late-Glacial radiocarbon- and palynostratigraphy on the Swiss Plateau. Boreas 18:109-126.	NA		Europe	4	Temperate Broadleaf & Mixed Forests	c(7.29917, 47.03194)
52647	14127	Zbinden, H., M. Andrée, H. Oeschger, B. Ammann, A.F. Lotter, G. Bonani, and W. Wölfli. 1989. Atmospheric radiocarbon at the end of the last glacial: an estimate based on AMS radiocarbon dates on terrestrial macrofossils from lake sediments. Radiocarbon 31:795-804.	10.1017/s0033822200012418		Europe	4	Temperate Broadleaf & Mixed Forests	c(7.29917, 47.03194)
52647	18146	Ammann, B. 1989. Late-Quaternary palynology at Lobsigensee Regional vegetation history and local lake development. Dissertationes Botanicae 137:1-157.	NA		Europe	4	Temperate Broadleaf & Mixed Forests	c(7.29917, 47.03194)
52647	18147	Andrée, M., H. Oeschger, U. Siegenthaler, T. Riesen, M. Moell, B. Ammann, and K. Tobolski. 1986. 14C dating of plant macrofossils in lake sediment. Radiocarbon 28(2A):411-416.	10.1017/s0033822200007529		Europe	4	Temperate Broadleaf & Mixed Forests	c(7.29917, 47.03194)
4216	15939	Barbier, D., and L. Visset. 1997. Logné, a peat bog of European ecological interest in the Massif Armorican, western France: bog development, vegetation and land-use history. Vegetation History and Archaeobotany 6:69-77.	NA		Europe	4	Temperate Broadleaf & Mixed Forests	c(-1.50111, 47.32833)
4198	1068	Clerc, J. 1988. Recherches pollenanalytiques sur la paléo-écologie Tardiglaciaire et Holocène du Bas-Dauphiné. Doctoral dissertation. Université Aix-Marseille, Marseille, France.	NA		Europe	4	Temperate Broadleaf & Mixed Forests	c(5.41667, 45.47333)
4197	1068	Clerc, J. 1988. Recherches pollenanalytiques sur la paléo-écologie Tardiglaciaire et Holocène du Bas-Dauphiné. Doctoral dissertation. Université Aix-Marseille, Marseille, France.	NA		Europe	4	Temperate Broadleaf & Mixed Forests	c(5.41667, 45.47333)
4200	16060	Almquist-Jacobson, H. 1994. Interaction of the Holocene climate, water balance, vegetation, fire, and cultural land-use in the Swedish Borderland.. Doctoral dissertation. Lund University, Lund, Sweden. Notes: Lundqua Thesis 30: 1-82	NA		Europe	6	Boreal Forests/Taiga	c(14.62333, 59.80167)
4209	1086	Dickson, J.H., D.A. Stewart, M.S. Baxter, N.D. Drndarsky, R. Thompson, G. Turner, and J. Rose. 1978. Palynology, palaeomagnetism and radiometric dating of Flandrian marine and freshwater sediments of Loch Lomond. Nature 274(5671):548-553.	NA		Europe	4	Temperate Broadleaf & Mixed Forests	c(-4.649246, 56.119132)
4215	15940	Visset, L., J. L'Helgouach, and J. Bernard. 1996. La tourbière submergée de la pointe de Kerpenhir à Locmariaquer (Morbihan). Etude environnementale et mise en évidence de déforestations et de pratiques agricoles néolithiques. Revue archéologique de l'ouest 13:79-87.	10.3406/rao.1996.1041		NA	NA	NA	c(NA, NA)
4203	1189	Koff, T. 1990. Reconstruction of palaeogeographical conditions in NE Estonia on the basis of bog and lake deposits. Pages 99-115 in Estonia-Finnish seminar on environmental questions. 21-22.08.1989. Joensuu.	NA		Europe	4	Temperate Broadleaf & Mixed Forests	c(27.57509, 59.30546)
45381	16033	Veski, S. 1998. Vegetation history, human impact and palaeogeography of West Estonia. Pollen analytical studies of lake and bog sediments. Striae 38:1-119. Notes: Doctoral Dissertation. University of Uppsala	NA		Europe	4	Temperate Broadleaf & Mixed Forests	c(25, 59.43333)
45381	16036	Poska, A., L. Saarse, and S. Veski. 2004. Reflections of pre- and early-agrarian human impact in the pollen diagrams of Estonia. Palaeogeography, Palaeoclimatology, Palaeoecology 209:37-50.	NA		Europe	4	Temperate Broadleaf & Mixed Forests	c(25, 59.43333)
4247	1059	Bozilova, E., and S. Tonkov. 1985. Vegetational development in the mountainous areas of SW Bulgaria. I. Palynological investigation and reconstruction of past vegetation. Ecologia Mediterranea 11(1):33-37.	10.3406/ecmed.1985.1068		Europe	4	Temperate Broadleaf & Mixed Forests	c(23.03333, 41.7)
4247	1351	Tonkov, S., and E. Bozilova. 1992. Pollen analysis of peat bog in Maleshevska mountain (SW Bulgaria). Annual of Sofia University, Faculty of Biology 81(2):11-21.	NA		Europe	4	Temperate Broadleaf & Mixed Forests	c(23.03333, 41.7)
4225	15943	Visset, L., and A. Gauthier. 1998. Naissance et évolution d'une tourbière : la tourbière de la Fontaine de la Lutinière à Auzay dans le marais poitevin ; implications sur les relations homme-milieu. Journal de Botanique 6:83-88. Notes: Société de Botanique de France	10.3406/jobot.1998.1738		Europe	4	Temperate Broadleaf & Mixed Forests	c(-0.86222, 46.44444)
26608	1380	Watts, W.A., J.R.M. Allen, and B. Huntley. 1996. Vegetation history and palaeoclimate of the last glacial period at Lago Grande di Monticchio, southern Italy. Quaternary Science Reviews 15(2-3):133-153. [DOI: 10.1016/0277-3791(95)00093-3]	10.1016/0277-3791(95)00093-3		Europe	12	Mediterranean Forests, Woodlands & Scrub	c(15.604298, 40.93049)
26608	1381	Watts, W.A., J.R.M. Allen, B. Huntley, and S.C. Fritz. 1996. Vegetation history and climate of the last 15,000 years at Laghi di Monticchio, southern Italy. Quaternary Science Reviews 15(2-3):113-132. [DOI: 10.1016/0277-3791(95)00038-0]	10.1016/0277-3791(95)00038-0		Europe	12	Mediterranean Forests, Woodlands & Scrub	c(15.604298, 40.93049)
4269	1156	Jankovská, V. 1987. Entwicklung des Moores Mokré louky bei T?ebo? im Postglazial. Folia Geobotanica & Phytotaxonomica 22:199-216.	NA		Europe	4	Temperate Broadleaf & Mixed Forests	c(14.777506, 49.001672)
4256	1180	Kelly, M.G., and B. Huntley. 1991. An 11000-year record of vegetation and environment from Lago di Martignano, Latium, Italy. Journal of Quaternary Science 6:209-224.	NA		Europe	12	Mediterranean Forests, Woodlands & Scrub	c(12.316776, 42.112862)
4251	1022	Birks, H.H. 1972. Studies in the vegetational history of Scotland. A radiocarbon-dated pollen diagram from Loch Maree, Ross and Cromatry. New Phytologist 71(4):731-754. [DOI: 10.1111/j.1469-8137.1972.tb01285.x]	10.1111/j.1469-8137.1972.tb01285.x		Europe	4	Temperate Broadleaf & Mixed Forests	c(-5.479654, 57.672206)
4249	1375	Waller, M.P. 1994. The Fenland Project, Number 9: Flandrian environmental change in Fenland. East Anglian Archaeology 70, Cambridgeshire Archaeological Committee, Cambridge, United Kingdom. Notes: http://eaareports.org.uk/publication/report70/	NA		Europe	4	Temperate Broadleaf & Mixed Forests	c(0.07036, 52.58592)
4259	1190	Koivula, L. 1987. Keski-Suomen viljelyhistoriaa : siitepölytutkimus viidestä Keski-Suomen kunnasta. Master's thesis. University of Jyväskylä, Jyväskylä, Finland.	NA		Europe	6	Boreal Forests/Taiga	c(26.23393, 62.34206)
4257	1149	Hyvärinen, H. 1993. Holocene pine and birch limits near Kilpisjärvi, western Finnish Lapland: pollen stratigraphical evidence. Palaeoklimaforschung 9:19-27.	NA		Europe	11	Tundra	c(20.97475, 69.04527)
4286	1096	Eronen, M., and H. Hyvärinen. 1982. Subfossil pine dates and pollen diagrams from northern Fennoscandia. Geologiska Foreningens i Stockholm Forhandlingar 103(4):437-455. [DOI: 10.1080/11035898209453722]	10.1080/11035898209453722		Europe	11	Tundra	c(21, 68.91667)
4286	1149	Hyvärinen, H. 1993. Holocene pine and birch limits near Kilpisjärvi, western Finnish Lapland: pollen stratigraphical evidence. Palaeoklimaforschung 9:19-27.	NA		Europe	11	Tundra	c(21, 68.91667)
4293	1140	Holland, S.M. 1975. A pollen-analytical study concerning settlement and early agriculture in County Down, Northern Ireland. Doctoral dissertation. Queen's University, Belfast, Northern Ireland, UK.	NA		Europe	4	Temperate Broadleaf & Mixed Forests	c(-5.95509, 54.27048)
4283	1369	Vuorela, I. 1990. Pollenanalytiska studier. Pages 115-133 in K. Zilliacus, editor. Finska skären. Studier i Åboländsk Kulturhistoria, utgivna av Konstsamfundet till dess 50-Årsjubileum 1990. Konstsamfundet, Helsingfors.	NA		Europe	4	Temperate Broadleaf & Mixed Forests	c(21.58979, 60.12146)
4314	723	Matveev, A.V., E.A. Krutous, and V.P. Zernitskaya. 1993. Geochronology of the Holocene of the Belorussian Polessie. Radiocarbon 35(3):435-439. [DOI: 10.1017/S0033822200060458]	10.1017/S0033822200060458		Europe	4	Temperate Broadleaf & Mixed Forests	c(25.99919, 53.26346)
4314	1398	Zernitskaya, V.P., E.A. Krutous, and V.A. Klimanov. 1988. Studies of mire for the purpose of reconstruction of the climatic peculiarities of the Byelorussian Poles’e. Pages 68-73 in Problem of the Practical Geomorphology. Nauka i Tekhnika, Minsk, Belarus.	NA		Europe	4	Temperate Broadleaf & Mixed Forests	c(25.99919, 53.26346)
4330	1376	Watson, C.S. 1996. The vegetational history of the northern Apennines, Italy: information from three new sequences and a review of Regional vegetational change. Journal of Biogeography 23:805-841.	NA		Europe	4	Temperate Broadleaf & Mixed Forests	c(10.21472, 44.29861)
4329	1015	Bernard, J. 1996. Paléoenvironnement du Pays de Retz et du marais breton-vendéen. Doctoral dissertation. Université de Nantes, Nantes, France. Notes: vol. I, texte: 190p., vol. II, illustrations: 55p.	NA		Europe	4	Temperate Broadleaf & Mixed Forests	c(-2.15278, 47.21278)
4311	1115	Guenet, P. 1993. Analyses pollenanalytique en Artense et sur le plateau de Millevaches (Massif Central, France). Palynosciences 2:79-108.	NA		Europe	4	Temperate Broadleaf & Mixed Forests	c(2.62278, 45.45194)
48976	1115	Guenet, P. 1993. Analyses pollenanalytique en Artense et sur le plateau de Millevaches (Massif Central, France). Palynosciences 2:79-108.	NA		Europe	4	Temperate Broadleaf & Mixed Forests	c(2.62278, 45.45194)
4308	1313	Sarv, A., and E.O. Il'ves. 1976. Geochronological subdivision of Holocene bog-lacustrine deposits in south-western Estonia [in Russian]. Pages 47-59 in T.D. Bartosh, editor. Palinologicheskie issledovaniya v izuchenii kontinental'nykh i donnykh otlozhenij Pribaltiki i Baltijskogo morya. Zinatne, Riga, Estonia.	NA		Europe	4	Temperate Broadleaf & Mixed Forests	c(24.68735, 58.00009)
4319	10573	Svobodová, H. 1992. The development of the southern Moravian vegetation in the Late Glacial and Holocene [in Czech]. Doctoral dissertation. Institute of Botany, CAS, Pr?honice, Czech Republic.	NA		Europe	4	Temperate Broadleaf & Mixed Forests	c(16.392582, 48.988224)
4348	1115	Guenet, P. 1993. Analyses pollenanalytique en Artense et sur le plateau de Millevaches (Massif Central, France). Palynosciences 2:79-108.	NA		Europe	4	Temperate Broadleaf & Mixed Forests	c(2.04667, 45.7075)
4510	1368	Vuorela, I., and T. Kankainen. 1990. Siitepölyanalyyttinen tutkimus asutuksen vaikutuksesta kasvillisuuteen Puolangan kunnan Kotilan kylässä. Tutkimusraportti, Geologian Tutkimuskeskus, Espoo, Finland. Notes: http://tupa.gtk.fi/raportti/arkisto/p34_4_100.pdf	NA		Europe	6	Boreal Forests/Taiga	c(27.8601, 64.67355)
4510	1370	Vuorela, I. 1991. Turvetutkimus Suomen Asutushistorian Selvittämisessä (Settlement history of Finland traced by means of microfossil analyses of peat deposits). Suo 42(5):101-108. http://www.suo.fi/pdf/article9685.pdf.	NA		Europe	6	Boreal Forests/Taiga	c(27.8601, 64.67355)
4352	10653	Visset, L., G. Hauray, L. Charrieau, and N. Rouzeau. 2001. Paléoenvironnement urbain : histoire du comblement des vallées de la métropole nantaise, du Tardiglaciaire à la fin de l'Holocène. Annales de Bretagne et des Pays de l'Ouest 108:147-164.	NA		Europe	4	Temperate Broadleaf & Mixed Forests	c(-1.55611, 47.21389)
4352	15945	Visset, L., and D. Voeltzel. 1989. Le confluent Erdre-Loire, étude pollenanalytique du remplissage sédimentaire atlantique (Nantes-France). Bulletin de l'Association française pour l'étude du quaternaire 26(3):121-127.	10.3406/quate.1989.1900		Europe	4	Temperate Broadleaf & Mixed Forests	c(-1.55611, 47.21389)
4364	1250	Obidowicz, A. 1989. Type Region P-a: Inner West Carpathians- Nowy Targ Basin. Acta Palaeobotanica 29(2):11-15.	NA		Europe	5	Temperate Conifer Forests	c(19.809474, 49.471458)
4364	1251	Obidowicz, A. 1990. Eine pollenanalytische und moorkundliche Studie zur Vegetationsgeschichte des Podhale-Gebietes (West-Karpaten). Acta Palaeobotanica 30(1-2):147-219.	NA		Europe	5	Temperate Conifer Forests	c(19.809474, 49.471458)
4364	1252	Obidowicz, A. 1993. Wahania gornej granicy lasu w poznym plejstocenie i holocenie w Tatrach [Fluctuations of the forest timberline in the Tatra Mountains during the last 12 000 years]. Pages 31-43 in A. Kotarba, editor. Dokumentacja Geograficzna.	NA		Europe	5	Temperate Conifer Forests	c(19.809474, 49.471458)
40574	985	Ammann, B., and A.F. Lotter. 1989. Late-Glacial radiocarbon- and palynostratigraphy on the Swiss Plateau. Boreas 18:109-126.	NA		Europe	4	Temperate Broadleaf & Mixed Forests	c(8.32556, 47.07556)
40574	1213	Lotter, A.F. 1988. Paläoökologische und paläolimnologische Studie des Rotsees bei Luzern. Pollen-, grossrest-, diatomeen- und sedimentanalytische Untersuchungen. Dissertationes Botanicae 124:1-187..	NA		Europe	4	Temperate Broadleaf & Mixed Forests	c(8.32556, 47.07556)
40574	14127	Zbinden, H., M. Andrée, H. Oeschger, B. Ammann, A.F. Lotter, G. Bonani, and W. Wölfli. 1989. Atmospheric radiocarbon at the end of the last glacial: an estimate based on AMS radiocarbon dates on terrestrial macrofossils from lake sediments. Radiocarbon 31:795-804.	10.1017/s0033822200012418		Europe	4	Temperate Broadleaf & Mixed Forests	c(8.32556, 47.07556)
4383	1213	Lotter, A.F. 1988. Paläoökologische und paläolimnologische Studie des Rotsees bei Luzern. Pollen-, grossrest-, diatomeen- und sedimentanalytische Untersuchungen. Dissertationes Botanicae 124:1-187..	NA		Europe	4	Temperate Broadleaf & Mixed Forests	c(8.32556, 47.07556)
4383	1216	Lotter, A.F., U. Eicher, H.J.B. Birks, and U. Siegenthaler. 1992. Lotter, A.F., U. Eicher, H.J.B. Birks, and U. Siegenthaler. 1992. Late-glacial climatic oscillations as recorded in Swiss lake sediments. Journal of Quaternary Science, 7:187-204..	NA		Europe	4	Temperate Broadleaf & Mixed Forests	c(8.32556, 47.07556)
40572	985	Ammann, B., and A.F. Lotter. 1989. Late-Glacial radiocarbon- and palynostratigraphy on the Swiss Plateau. Boreas 18:109-126.	NA		Europe	4	Temperate Broadleaf & Mixed Forests	c(8.32556, 47.07556)
4378	15560	Rybní?ková, E., and K. Rybní?ek. 1985. Palaeogeobotanical evaluation of the Holocene profile from the Rezabinec fishpond. Folia Geobotanica and Phytotaxonomica 20:419-437.	NA		Europe	4	Temperate Broadleaf & Mixed Forests	c(14.087762, 49.250916)
4374	1068	Clerc, J. 1988. Recherches pollenanalytiques sur la paléo-écologie Tardiglaciaire et Holocène du Bas-Dauphiné. Doctoral dissertation. Université Aix-Marseille, Marseille, France.	NA		Europe	4	Temperate Broadleaf & Mixed Forests	c(5.65528, 45.34833)
4376	1375	Waller, M.P. 1994. The Fenland Project, Number 9: Flandrian environmental change in Fenland. East Anglian Archaeology 70, Cambridgeshire Archaeological Committee, Cambridge, United Kingdom. Notes: http://eaareports.org.uk/publication/report70/	NA		Europe	4	Temperate Broadleaf & Mixed Forests	c(0.43806, 52.43972)
4375	1068	Clerc, J. 1988. Recherches pollenanalytiques sur la paléo-écologie Tardiglaciaire et Holocène du Bas-Dauphiné. Doctoral dissertation. Université Aix-Marseille, Marseille, France.	NA		Europe	4	Temperate Broadleaf & Mixed Forests	c(5.60833, 45.425)
4377	1372	Wacnik, A. 1995. The vegetational history of local flora and evidences of human activities recorded in the pollen diagram from site Regetovka, northeast Slovakia. Acta Palaeobotanica 35(2):253-274.	NA		Europe	5	Temperate Conifer Forests	c(21.277606, 49.423704)
4377	10289	Wacnik, A., D. Nalepka, W. Granoszewski, A. Walanus, E. Madeyska, K. Cywa, K. Szczepanek, and E. Cie?lak. Development of modern forest zones in the Beskid Niski Mts. and adjacent area (Western Carpathians) in the late Holocene: A palaeobotanical perspective. Quaternary International 415:303-324.	NA		Europe	5	Temperate Conifer Forests	c(21.277606, 49.423704)
4367	1268	Penalba, M.C. 1989. Dynamique de vegetation Tardiglaciaire et Holocene du centre-nord de l'Espagne d'après l'analyse pollinique. Doctoral dissertation. Université d'Aix-Marseille, Marseille, France.	NA		Europe	12	Mediterranean Forests, Woodlands & Scrub	c(-3.01667, 42.03333)
4367	1269	Penalba, M.C. 1994. The history of the Holocene vegetation in northern Spain from pollen analysis. Journal of Ecology 82:815-832.	NA		Europe	12	Mediterranean Forests, Woodlands & Scrub	c(-3.01667, 42.03333)
4367	16088	Penalba, M.C., M. Arnold, J. Guiot, J.C. Duplessy, and J.L. de Beaulieu. 1997. Termination of the Last Glaciation in the Iberian Peninsula Inferred from the Pollen Sequence of Quintanar de la Sierra. Quaternary Research 48:204-214.	NA		Europe	12	Mediterranean Forests, Woodlands & Scrub	c(-3.01667, 42.03333)
4369	1277	Pirrus, R., A.M. Rouk, and A. Liiva. 1987. Geology and stratigraphy of the reference site of Lake Raigastvere in Saadjärv drumlin field. Pages 101-122 in A. Raukas and L. Saarse, editors. Palaeohydrology of the temperate zone II. Lakes. Valgus, Tallinn, Estonia.	NA		Europe	4	Temperate Broadleaf & Mixed Forests	c(26.64967, 58.59222)
4372	1096	Eronen, M., and H. Hyvärinen. 1982. Subfossil pine dates and pollen diagrams from northern Fennoscandia. Geologiska Foreningens i Stockholm Forhandlingar 103(4):437-455. [DOI: 10.1080/11035898209453722]	10.1080/11035898209453722		Europe	11	Tundra	c(20.31667, 69.35)
4385	1028	Birks, H.J.B. 1973. Past and Present Vegetation of The Isle of Skye: A Palaeoecological Study. Cambridge University Press, Cambridge, UK.	NA		Europe	4	Temperate Broadleaf & Mixed Forests	c(-6.88333, 58.13333)
4385	1029	Birks, H.J.B., and B.J. Madsen. 1979. Flandrian vegetational history of Little Loch Roag, Isle of Lewis, Scotland. Journal of Ecology 67(3):825-842. https://www.jstor.org/stable/2259217. [DOI: 10.2307/2259217]	10.2307/2259217		Europe	4	Temperate Broadleaf & Mixed Forests	c(-6.88333, 58.13333)
4398	1348	Tobolski, K. 1990. Paläoökologische Untersuchungen des Siedlungsgebietes im Lednica Landschaftspark (Nordwestpolen). Offa 47:109-131.	NA		Europe	4	Temperate Broadleaf & Mixed Forests	c(17.35631, 52.54984)
4393	1289	Rankama, T., and I. Vuorela. 1988. Between inland and coast in Metal Age Finland - human impact on the primeval forests of Southern Häme during the Iron Age. Memoranda Societatis Pro Fauna et Flora Fennica 64:25-34.	NA		Europe	6	Boreal Forests/Taiga	c(24.176566, 60.438218)
4404	1393	Yll, E.I., R.P. Pérez-Obiol, J. Pantaléon-Cano, and J.M. Roure. 1997. Palynological evidence for climatic change and human activity during the Holocene on Minorca (Balearic Islands). Quaternary Research 48:339-347.	NA		Europe	12	Mediterranean Forests, Woodlands & Scrub	c(-2.60139, 36.77361)
4404	16085	Pantaléon-Cano, J., E.I. Yll, R.P. Pérez-Obiol, and J.M. Roure. 2003. Palynological evidence for vegetational history in semi-arid areas of the western Mediterranean (Almeria, Spain). The Holocene 13(1):109-119.	NA		Europe	12	Mediterranean Forests, Woodlands & Scrub	c(-2.60139, 36.77361)
4404	16086	Yll, E.I., R.P. Pérez-Obiol, J. Pantaléon-Cano, and J.M. Roure. 1995. Dinamica del paisaje vegetal en la vertiente Mediterranea de la peninsula Iberica e islas Baleares desde el tardig glaciar hasta el presente. Pages 319-328 in T. Aleixandre and A. Perez, editors. Reconstituction de la ambient es y cambios climaticos durante el Cuaternarion, Centro de Ciencias Medio edition. Madrid, Spain.	NA		Europe	12	Mediterranean Forests, Woodlands & Scrub	c(-2.60139, 36.77361)
4405	1132	Hicks, S. 1975. New evidence for the presence of prehistoric man in the Kuusamo area. Nordia 1:1-16.	NA		Europe	6	Boreal Forests/Taiga	c(29.18661, 65.91702)
4405	1134	Hicks, S. 1976. Pollen analysis and archaeology in Kuusamo, N.E. Finland, an area of marginal human interference. Transactions of the Institute of British Geographers, New Series 1(3):362-384. [DOI: 10.2307/622092]	10.2307/622092		Europe	6	Boreal Forests/Taiga	c(29.18661, 65.91702)
4405	1135	Hicks, S. 1985. Problems and possibilities in correlating historical/archaeological and pollen-analytical evidence in a northern boreal environment: An example from Kuusamo, Finland. Fennoscandia Archaeologica 2:51-84.	NA		Europe	6	Boreal Forests/Taiga	c(29.18661, 65.91702)
4401	1162	Jóhansen, J. 1982. Vegetational development in the Faroes from 10 Kyr BP to the present. Danmarks Geologiske Undersøgelser Årbog:111-136.	NA		Europe	8	Temperate Grasslands, Savannas & Shrublands	c(-7.15784, 62.24107)
4403	1088	Digerfeldt, G. 1982. The Holocene development of Lake Sämbosjön. 1. The regional vegetation history. Lundqua report 23, Lund University, Lund, Sweden. Notes: Pages 1-24	NA		Europe	4	Temperate Broadleaf & Mixed Forests	c(12.41426, 57.16313)
4413	1057	Bozilova, E., and M. Filipova. 1986. Paleoecological environment in northeastern Black Sea area during Neolithic, Eneolithic and Bronze periods. Studia Praehistoria 8:160-165.	NA		Europe	4	Temperate Broadleaf & Mixed Forests	c(28.566292, 43.57045)
4413	1098	Filipova, M. 1985. Plaeoecological investigations of lake Shabla-Ezeretz in North-eastern Bulgaria. Ecologia Mediterranea 11(1):148-158.	10.3406/ecmed.1985.1084		Europe	4	Temperate Broadleaf & Mixed Forests	c(28.566292, 43.57045)
4428	1157	Jankovská, V. 1988. A reconstruction of the Late-Glacial and Early-Holocene evolution of forest vegetation in the Poprad basin, Czechoslovakia. Folia Geobotanica & Phytotaxonomica 23:303-320.	NA		Europe	5	Temperate Conifer Forests	c(20.332, 49.04641)
4423	1068	Clerc, J. 1988. Recherches pollenanalytiques sur la paléo-écologie Tardiglaciaire et Holocène du Bas-Dauphiné. Doctoral dissertation. Université Aix-Marseille, Marseille, France.	NA		Europe	4	Temperate Broadleaf & Mixed Forests	c(5.62861, 45.42583)
4424	1068	Clerc, J. 1988. Recherches pollenanalytiques sur la paléo-écologie Tardiglaciaire et Holocène du Bas-Dauphiné. Doctoral dissertation. Université Aix-Marseille, Marseille, France.	NA		Europe	4	Temperate Broadleaf & Mixed Forests	c(5.62861, 45.42583)
4436	1325	Smith, A.G., and I.C. Goddard. 1991. A 12500 years record of vegetational history at Sluggan Bog, County Antrim, Northern Ireland (incorporating a pollen zone scheme for the non-specalist). New Phytologist 118:167-187. https://www.jstor.org/stable/2557698.	NA		Europe	4	Temperate Broadleaf & Mixed Forests	c(-6.25833, 54.77694)
45225	15965	Plunkett, G. 2009. Land-use patterns and cultural change in the Middle to Late Bronze Age Ireland: inferences from pollen records. Vegetation History Archaeobotany 18:273-295.	NA		Europe	4	Temperate Broadleaf & Mixed Forests	c(-6.25833, 54.77694)
4437	1083	De Valk, E.J. 1981. Late Holocene and present vegetation of the Kastelberg (Vosges, France). Doctoral dissertation. University of Utrecht, Utrecht, The Netherlands.	NA		Europe	4	Temperate Broadleaf & Mixed Forests	c(7, 48.03194)
4420	1371	Vuorela, I. 1991. Lounais-suomen varhaismetallikautinen asutus ja viljely siitepölyanalyysin valossa. Karhunhammas 13:2-23.	NA		Europe	6	Boreal Forests/Taiga	c(22.06667, 61.3)
4427	722	de Beaulieu, J.L. 1977. Contribution pollenanalytique à l'histoire tardiglaciaire et Holocène de la végétation des Alpes méridionales françaices. Doctoral dissertation. Université d'Aix-Marseille, Marseille, France.	NA		Europe	12	Mediterranean Forests, Woodlands & Scrub	c(6.33639, 44.42)
4421	1272	Pennington, W. 1977. The Late Devensian flora and vegetation of Britain. Philosophical Transactions of the Royal Society B: Biological Sciences 280(972):247-271. https://royalsocietypublishing.org/doi/abs/10.1098/rstb.1977.0109. [DOI: 10.1098/rstb.1977.0109]	10.1098/rstb.1977.0109		Europe	4	Temperate Broadleaf & Mixed Forests	c(-5.2008, 58.069)
4421	1273	Pennington, W., E.Y. Haworth, A.P. Bonny, and J.P. Lishman. 1972. Lake sediments in northern Scotland. Philosophical Transactions of the Royal Society of London B: Biological Sciences 264(861):191-294. https://royalsocietypublishing.org/doi/abs/10.1098/rstb.1972.0012. [DOI: 10.1098/rstb.1972.0012]	10.1098/rstb.1972.0012		Europe	4	Temperate Broadleaf & Mixed Forests	c(-5.2008, 58.069)
4445	1253	Odgaard, B.V. 1988. Heathland history in western Jutland, Denmark. Pages 311-319 in H.H. Birks, H.J.B. Birks, P.E. Kaland, and D. Moe, editors. The Cultural landscape - Past, Present and Future. Cambridge, United Kingdom.	NA		Europe	4	Temperate Broadleaf & Mixed Forests	c(8.613126, 56.12833)
4445	15706	Odgaard, B.V. 1992. The fire history of Danish heathland areas as reflected by pollen and charred particles in lake sediments. The Holocene 2:218-226. [DOI: 10.1177/095968369200200303]	10.1177/095968369200200303		Europe	4	Temperate Broadleaf & Mixed Forests	c(8.613126, 56.12833)
4445	15707	Odgaard, B.V. 1994. The Holocene vegetation history of northern West Jutland, Denmark. Opera botanica 123:1-171.	NA		Europe	4	Temperate Broadleaf & Mixed Forests	c(8.613126, 56.12833)
4446	1253	Odgaard, B.V. 1988. Heathland history in western Jutland, Denmark. Pages 311-319 in H.H. Birks, H.J.B. Birks, P.E. Kaland, and D. Moe, editors. The Cultural landscape - Past, Present and Future. Cambridge, United Kingdom.	NA		Europe	4	Temperate Broadleaf & Mixed Forests	c(8.613126, 56.12833)
4446	15707	Odgaard, B.V. 1994. The Holocene vegetation history of northern West Jutland, Denmark. Opera botanica 123:1-171.	NA		Europe	4	Temperate Broadleaf & Mixed Forests	c(8.613126, 56.12833)
4466	1049	Bogdel, I.I. 1984. Razvitie prirody Belorrussii v golotsene [Holocane environmental changes of Byelorussia]. Doctoral dissertation. Belarusskii Universety, Minsk, Belarus. Notes: 192 pages	NA		Europe	4	Temperate Broadleaf & Mixed Forests	c(28.1, 54.03333)
4466	1095	Elovicheva, Y.K., and I.I. Bogdel. 1985. Novye razrezy golosena Belarusi [New Holocene sections of Byelorussia]. Pages 141-169 in Geologicheskoe stroenie osadochnoi tolshchi Belorussii [Geological composition of sedimentary sequence of Byelorussia], Nauka i Tekhnika edition. Minsk, Byelorussia.	NA		Europe	4	Temperate Broadleaf & Mixed Forests	c(28.1, 54.03333)
4476	1284	Ralska-Jasiewiczowa, M. 1989. Type region P-e: The Bieszczady Mountains. Acta Palaeobotanica 29(2):31-35.	NA		Europe	5	Temperate Conifer Forests	c(22.82692, 49.111154)
4461	1366	Voeltzel, D. 1987. Recherches pollenanalytiques sur la vegetation holocene de la plaine alluviale de l'estuaire de la Loire et des coteaux environnants. Doctoral dissertation. Université d'Aix-Marseille, Marseille, France.	NA		Europe	4	Temperate Broadleaf & Mixed Forests	c(-1.75, 47.26861)
4450	1356	van Zeist, W. 1963. Recherches palynologiques en Bretagne Occidentale. Congrès Préhistorique de France, Rennes, France. Notes: Number 37, pages:5-19	10.3406/noroi.1963.1411		Europe	4	Temperate Broadleaf & Mixed Forests	c(-3.5, 48.25)
4450	1357	van Zeist, W. 1964. A paleobotanical study of some bogs in western Brittany (Finistère), France. Paleohistoria 10:157-180.	NA		Europe	4	Temperate Broadleaf & Mixed Forests	c(-3.5, 48.25)
4468	699	Hyvärinen, H. 1975. Absolute and relative pollen diagrams from northernmost Fennoscandia. Fennia 142(1):1-23.	NA		Europe	6	Boreal Forests/Taiga	c(28.83694, 69.603)
4452	1396	Zelikson, E.M. 1971. Palynological investigation of a Holocene peat deposit from Spitsbergen [in Russian]. Pages 199-212 in M.I. Neustadt, editor. Palynology of pliocene, pleistocene and holocene. 3rd International Palynological Conference (Novosibirsk, USSR, 1971). Academy of Sciences of the USSR, Institute of Geography, Moscow, Russia.	NA		Europe	11	Tundra	c(15.42529, 77.92761)
4469	1334	Svobodová, H. 1989. Rekonstrukce p?írodního prost?edí a osídlení v okolí Mist?ína. Palynologická studie. Památky archeologické 80:188-206.	NA		Europe	4	Temperate Broadleaf & Mixed Forests	c(17.068908, 48.943358)
4479	1128	Harmata, K. 1987. Late-Glacial and Holocene history of vegetation at Roztoki and Tarnowiec near Jas?o (Jas?o-Sa­nok Depression). Acta Palaeobotanica 27(1):43-65.	NA		Europe	5	Temperate Conifer Forests	c(21.56259, 49.73807)
4473	1109	Gil, E., E. Gilot, A. Kotarba, L. Starkel, and K. Szczepanek. 1974. An early Holocene landslide in the Niski Beskid and its significance for palaeogeographical reconstructions. Studia Geomorphologica Carpatho-Balcanica 8:69-83.	NA		Europe	5	Temperate Conifer Forests	c(21.1, 49.63333)
4473	1341	Szczepanek, K. 1989. Type region P-c: Low Beskidy Mountains. Acta Palaeobotanica 29(2):17-23.	NA		Europe	5	Temperate Conifer Forests	c(21.1, 49.63333)
4482	1411	Turner, J., and J.R.A. Greig. 1975. Some Holocene pollen diagrams from Greece. Review of Palaeobotany and Palynology 20:171-204.	NA		Europe	12	Mediterranean Forests, Woodlands & Scrub	c(24.252808, 40.95705)
4490	1187	Kimmel, K., R. Rajamäe, and M. Sakson. 1996. The Holocene Development of Tondi Mire, Northern Estonia: Pollen, Diatom and Chronological Studies. Pages 85–102 in T. Hackens, S. Hicks, V. Lang, U. Miller, and L. Saarse, editors. Coastal Estonia. Recent advances in environmental and cultural history. PACT 51.	NA		Europe	4	Temperate Broadleaf & Mixed Forests	c(24.89246, 59.43194)
4490	1305	Saarse, L., and A. Liiva. 1995. Geology of the Äntu group of lake. Proceedings Acad. Sci. Estonia, Geology 44:119–132.	10.3176/geol.1995.2.05		Europe	4	Temperate Broadleaf & Mixed Forests	c(24.89246, 59.43194)
4493	1244	Nicol-Pichard, S. 1987. Analyse pollinique d'une séquence tardi et postglaciaire à Tourves (Var, France). Ecologia Mediterranea 13(1-2):29-42.	10.3406/ecmed.1987.1609		Europe	12	Mediterranean Forests, Woodlands & Scrub	c(5.91072, 43.41312)
4484	1004	Bartley, D.D., and A.V. Morgan. 1990. The palynological record of the King's Pool, Stafford, England. New Phytologist 116(1):177-194. https://nph.onlinelibrary.wiley.com/doi/abs/10.1111/j.1469-8137.1990.tb00522.x. [DOI: 10.1111/j.1469-8137.1990.tb00522.x]	10.1111/j.1469-8137.1990.tb00522.x		Europe	4	Temperate Broadleaf & Mixed Forests	c(-1.2988, 54.71194)
4484	1005	Bartley, D.D., C. Chambers, and B. Hart-Jones. 1976. The vegetational history of parts of south and east Durham. New Phytologist 77:437-468. https://nph.onlinelibrary.wiley.com/doi/abs/10.1111/j.1469-8137.1976.tb01533.x. [DOI: 10.1111/j.1469-8137.1976.tb01533.x]	10.1111/j.1469-8137.1976.tb01533.x		Europe	4	Temperate Broadleaf & Mixed Forests	c(-1.2988, 54.71194)
4497	1126	Hansson, A.M., S. Hiie, K. Kihno, R. Masauskaité, D. Moe, V. Seiriené, and N. Torske. 1996. A vegetation historical study of Johvikasoo, an ombrogenous mire at Tuiu, Saaremaa, Estonia. PACT 51:39-55.	NA		Europe	4	Temperate Broadleaf & Mixed Forests	c(22.38803, 58.4848)
4489	1032	Bjelm, L. 1976. Deglaciation of the Smalard Highland, with special reference to deglaciation, ice thickness and chronology. Lundqua Theses 2:1-78.	NA		Europe	4	Temperate Broadleaf & Mixed Forests	c(14.46667, 57.48333)
4498	1371	Vuorela, I. 1991. Lounais-suomen varhaismetallikautinen asutus ja viljely siitepölyanalyysin valossa. Karhunhammas 13:2-23.	NA		Europe	6	Boreal Forests/Taiga	c(21.95107, 61.3398)
4494	1148	Hyvärinen, H. 1985. Holocene pollen history of the Alta area, an isolated pine forest north of the general pine forest region in Fennoscandia. Ecologia Mediterranea 11(1):69-71.	10.3406/ecmed.1985.1074		Europe	11	Tundra	c(23.457912, 69.875668)
4517	10532	Peichlová, M. 1979. Historie vegetace Broumovska [Vegetation history of the Broumovsko region]. Doctoral dissertation. Institute of Botany, Czechoslovak Academy of Science, Pr?honice.	NA		Europe	4	Temperate Broadleaf & Mixed Forests	c(16.213004, 50.604486)
4517	15552	Rybní?ková, E., and K. Rybní?ek. 1996. Czech and Slovak Republics. Pages 474-505 in B. Berglund, editor. Palaeoecological Events During the Last 15000: Regional Syntheses of Palaeoecological Studies of Lakes and Mires in Europe. Wiley, Chichester.	NA		Europe	4	Temperate Broadleaf & Mixed Forests	c(16.213004, 50.604486)
46514	16108	Arslanov, K.A., L.A. Savelieva, N. Gey, V.A. Klimanov, S.B. Chernov, G.M. Chernova, G.F. Kuzmin, T.V. Tertychnaya, D.A. Subetto, and V.P. Denisenkov. 1999. Chronology of vegetation and paleoclimatic stages of North-Western during the Late Glacial and Holocene. Radiocarbon 41(1):25-45. [DOI: https://doi.org/10.1017/S0033822200019317]	10.1017/S0033822200019317		Europe	6	Boreal Forests/Taiga	c(29.51694, 60.50222)
4527	10573	Svobodová, H. 1992. The development of the southern Moravian vegetation in the Late Glacial and Holocene [in Czech]. Doctoral dissertation. Institute of Botany, CAS, Pr?honice, Czech Republic.	NA		Europe	4	Temperate Broadleaf & Mixed Forests	c(17.199456, 48.977644)
4527	15612	Svobodová, H. 1997. Die Entwicklung der Vegetation in Südmähren (Tschechien) während des Spätglazials und Holozäns - eine palynologische Studie. Verhandlungen der Zoologisch-Botanischen Gesellschaft in Österreich 134:317-356.	NA		Europe	4	Temperate Broadleaf & Mixed Forests	c(17.199456, 48.977644)
4527	15613	Kuneš, P., H. Svobodová-Svitavská, J. Kolá?, M. Hajnalová, V. Abraham, M. Macek, P. Tká?, and P. Szabó. 2015. The origin of grasslands in the temperate forest zone of east-central Europe: long-term legacy of climate and human impact. Quaternary Science Reviews 116:15-27. [DOI: 10.1016/j.quascirev.2015.03.014]	10.1016/j.quascirev.2015.03.014		Europe	4	Temperate Broadleaf & Mixed Forests	c(17.199456, 48.977644)
4532	1375	Waller, M.P. 1994. The Fenland Project, Number 9: Flandrian environmental change in Fenland. East Anglian Archaeology 70, Cambridgeshire Archaeological Committee, Cambridge, United Kingdom. Notes: http://eaareports.org.uk/publication/report70/	NA		Europe	4	Temperate Broadleaf & Mixed Forests	c(0.33944, 52.69278)
4529	1375	Waller, M.P. 1994. The Fenland Project, Number 9: Flandrian environmental change in Fenland. East Anglian Archaeology 70, Cambridgeshire Archaeological Committee, Cambridge, United Kingdom. Notes: http://eaareports.org.uk/publication/report70/	NA		Europe	4	Temperate Broadleaf & Mixed Forests	c(0.25, 52.51667)
4518	1333	Svensson, N.O. 1989. Late Weichseian and early Holocene shore displacement in the central Baltic, based on stratigraphical and morphological records from eastern Smaland and Gotland, Sweden. Doctoral dissertation. Lund University, Lund, Sweden. Notes: Lundqua Thesis 25	NA		Europe	4	Temperate Broadleaf & Mixed Forests	c(15.93773, 57.13371)
4524	725	van Zeist, W., and M.R. van der Spoel-Walvius. 1980. A palynological study of the Late-Glacial and the Postglacial in the Paris basin. Palaeohistoria 23:67-108.	NA		Europe	4	Temperate Broadleaf & Mixed Forests	c(1.75, 48.41667)
4549	15747	Rybnícek, K., and E. Rybnícková. 1977. Mooruntersuchung im ob obere Gurgltal, Ötztaler Alpen. Folia Geobotanica and Phytotaxonomic 12:245-291.	NA		Europe	5	Temperate Conifer Forests	c(11.025, 46.85833)
48982	10596	de Beaulieu, J.L., J. Kostenzer, and K. Reich. 1993. Dynamique forestière holocène dans la haute vallée de l'Arve (Haute-Savoie) et migrations de Abies et Picea dans les Alpes occidentales. Dissertationes Botanicae 196:387-398.	NA		Europe	5	Temperate Conifer Forests	c(6.74944, 45.88472)
4555	15923	de Beaulieu, J.L., J. Kostenzer, and K. Reich. 1992. Dynamique forestère dans la haute vallée de l’Arve (Haute Savoie) et migrations de Anies et Picea dans les Alpes occidentales. Dissertationes Botanicae 196:387-398.	NA		Europe	5	Temperate Conifer Forests	c(6.74944, 45.88472)
14110	7368	Leira, M., E.E. Cole, and F.J.G. Mitchell. 2007. Peat erosion and atmospheric deposition impacts on an oligotrophic lake in eastern Ireland. Journal of Paleolimnology 38(1):49-71. [DOI: 10.1007/s10933-006-9060-3]	10.1007/s10933-006-9060-3		Europe	4	Temperate Broadleaf & Mixed Forests	c(-6.426246, 52.958352)
14125	7386	Parkes, H.M., and F.J.G. Mitchell. 2000. Vegetation history at Clonmacnoise, Co. Offaly. Biology and Environment: Proceedings of the Royal Irish Academy 100B(1):35-40.	NA		Europe	4	Temperate Broadleaf & Mixed Forests	c(-7.98346, 53.32469)
14276	7435	Stefanini, B. S. 2008. A comparison of climate and vegetation dynamics in central Ireland and NW Spain since the mid-Holocene. Doctoral dissertation. University of Dublin, Trinity College, Dublin, Leinster, Ireland.	NA		Europe	4	Temperate Broadleaf & Mixed Forests	c(-7.994152, 53.081188)
14289	7443	Dodson, J.R. 1990. The Holocene Vegetation of a Prehistorically Inhabited Valley, Dingle Peninsula, Co. Kerry. Proceedings of the Royal Irish Academy. Section B: Biological, Geological, and Chemical Science 90B:151-174. http://www.jstor.org/stable/20494548 .	NA		Europe	4	Temperate Broadleaf & Mixed Forests	c(-10.166208, 52.19429)
14560	7435	Stefanini, B. S. 2008. A comparison of climate and vegetation dynamics in central Ireland and NW Spain since the mid-Holocene. Doctoral dissertation. University of Dublin, Trinity College, Dublin, Leinster, Ireland.	NA		Europe	4	Temperate Broadleaf & Mixed Forests	c(-7.063954, 43.44995)
14556	7508	Mitchell, F.J.G., and T. Cooney. 2004. Vegetation history in the Killarney valley. Pages 481-493 in W. O'Brien, editor. Ross Island : mining metal and society in early Ireland (Bronze age studies, 6).	NA		Europe	4	Temperate Broadleaf & Mixed Forests	c(-9.48127, 52.039974)
14527	7498	Browne, P.R. 1986. Pollen Stratigraphy in the Nephin Begs Co. Mayo. Doctoral dissertation. University of Dublin, Trinity College, Dublin, Ireland.	NA		Europe	4	Temperate Broadleaf & Mixed Forests	c(-9.63936, 54.049896)
14512	7487	Heery, A. 1998. The Vegetation History of the Irish Midlands: Palaeoecological Reconstructions of Two Lake Sites adjacent to Eskers. Doctoral dissertation. University of Dublin, Trinity College, Dublin, Ireland.	NA		Europe	4	Temperate Broadleaf & Mixed Forests	c(-7.412886, 53.365506)
14562	7507	Dodson, J.R., and R.H.W. Bradshaw. 1987. A history of vegetation and fire, 6600 B.P. to present, Co. Sligo, western Ireland. Boreas 16(2):113-123.	NA		Europe	4	Temperate Broadleaf & Mixed Forests	c(-8.372074, 54.243856)
14564	7442	Little, D.J., F.J.G. Mitchell, S. von Engelbrechten, and E.P. Farrell. 1996. Assessment of the impact of past disturbance and prehistoric Pinus sylvestris on vegetation dynamics and soil development in Uragh Wood, SW Ireland. The Holocene 6:90-99. [DOI: 10.1177/095968369600600111]	10.1177/095968369600600111		Europe	4	Temperate Broadleaf & Mixed Forests	c(-9.689462, 51.801282)
14529	7487	Heery, A. 1998. The Vegetation History of the Irish Midlands: Palaeoecological Reconstructions of Two Lake Sites adjacent to Eskers. Doctoral dissertation. University of Dublin, Trinity College, Dublin, Ireland.	NA		Europe	4	Temperate Broadleaf & Mixed Forests	c(-7.826574, 53.170242)
14558	7486	OCarroll, E. 2012. Quantifying woodland resource usage in the Irish midlands using archaeological and palaeoecological techniques. Doctoral dissertation. University of Dublin, Trinity College, Dublin, Ireland.	NA		Europe	4	Temperate Broadleaf & Mixed Forests	c(-7.662552, 53.390606)
19784	7481	Mitchell, F.J.G., and E. Cole. 1998. Reconstruction of long-term succesional dynamics of temperate woodland in Bialowieza Forest, Poland. Journal of Ecology 86:1042-1059.	NA		Europe	4	Temperate Broadleaf & Mixed Forests	c(23.89801, 52.738736)
16212	7494	von Engelbrechten, S. 1998. Late-glacial and Holocene Vegetation and Environmental History of the Sierra de Urbion, North-Central Spain. Doctoral dissertation. University of Dublin, Trinity College, Dublin, Ireland.	NA		Europe	12	Mediterranean Forests, Woodlands & Scrub	c(-2.84756, 41.99882)
16199	7436	Dwyer, R.B. 1995. Blanket bog initiation and development in North West Mayo, Ireland.. Doctoral dissertation. University of Dublin, Trinity College, Dublin, Leinster, Ireland.	NA		Europe	4	Temperate Broadleaf & Mixed Forests	c(-9.451948, 54.196854)
16205	7470	O'Connell, M., F.J.G. Mitchell, P.W. Readman, T.J. Doherty, and D.A. Murray. 1987. Paleoecological investigations towards the reconstruction of the post-glacial environment at Lough Doo, County Mayo, Ireland. Journal of Quaternary Science 2:149-164.	10.1002/jqs.3390020208		Europe	4	Temperate Broadleaf & Mixed Forests	c(-9.09887, 54.05003)
16219	7486	OCarroll, E. 2012. Quantifying woodland resource usage in the Irish midlands using archaeological and palaeoecological techniques. Doctoral dissertation. University of Dublin, Trinity College, Dublin, Ireland.	NA		Europe	4	Temperate Broadleaf & Mixed Forests	c(-7.677826, 53.401166)
16207	8118	O'Sullivan, A. 1991. Historical and Contemporary Effects of Fire on the Native Woodland Vegetation of Killarney, S.W. Ireland. Doctoral dissertation. University of Dublin, Trinity College, Dublin, Ireland.	NA		Europe	4	Temperate Broadleaf & Mixed Forests	c(-9.57091, 52.007262)
17289	8154	Hallsdottir, M. 1996. On the pre-settlement history of Icelandic vegetation. Icelandic Agricultural Sciences 9:17-29.	NA		Europe	6	Boreal Forests/Taiga	c(-20.719918, 64.01783)
47005	16275	Haslett, J., M. Whiley, S. Bhattacharya, M. Salter?Townshend, S.P. Wilson, J.R.M. Allen, B. Huntley, and F.J.G. Mitchell. 2006. Bayesian palaeoclimate reconstruction. Statistics in Society 169(3):395-438.	NA		Europe	4	Temperate Broadleaf & Mixed Forests	c(-6.356412, 53.00528)
19913	9435	Giesecke, T. 2005. Holocene forest development in the central Scandes Mountains, Sweden. Vegetation History and Archaeobotany 13:133-147.	NA		Europe	6	Boreal Forests/Taiga	c(14.45, 63.88333)
19906	9435	Giesecke, T. 2005. Holocene forest development in the central Scandes Mountains, Sweden. Vegetation History and Archaeobotany 13:133-147.	NA		Europe	6	Boreal Forests/Taiga	c(13.557466, 62.324148)
19901	9434	Giesecke, T. 2001. Pollenanalytische und sedimentchemische Untersuchungen zur natürlichen und anthropogenen Geschichte im Schlaubetal. Sitzungsberichte der Gesellschaft Naturforschender Freunde zu Berlin 39:89-112.	NA		Europe	4	Temperate Broadleaf & Mixed Forests	c(14.451838, 52.142406)
19909	9439	Giesecke, T. 2005. Holocene dynamics of the southern boreal forest in Sweden. The Holocene 15(6):858-872. [DOI: 10.1191/0959683605hl859ra]	10.1191/0959683605hl859ra		Europe	6	Boreal Forests/Taiga	c(16.40472, 61.82125)
20034	9495	Bjune, A.E., H.J.B. Birks, and H. Seppä. 2004. Holocene vegetation and climate history on a continental-oceanic transect in northern Fennoscandia based on pollen and plant macrofossils. Boreas 33(3):211-223. [DOI: 10.1111/j.1502-3885.2004.tb01142.x]	10.1111/j.1502-3885.2004.tb01142.x		Europe	11	Tundra	c(20.71667, 69.16667)
20050	9496	Bjune, A.E. 2005. Holocene vegetation history and tree-line changes on a north–south transect crossing major climate gradients in southern Norway—evidence from pollen and plant macrofossils in lake sediments. Review of Paleobotany and Palynology 133(3-4):249-275. [DOI: 1016/j.revpalbo.2004.10.005]	1016/j.revpalbo.2004.10.005		Europe	11	Tundra	c(6, 59.81667)
20050	9497	Bjune, A.E., J. Bakke, A. Nesje, and H.J.B. Birks. 2004. Holocene mean July temperature and winter precipitation in western Norvay inferred from palynological and glaciological lake-sediment proxies. The Holocene 15(2):177-189. [DOI: 10.1191/0959683605hl798rp]	10.1191/0959683605hl798rp		Europe	11	Tundra	c(6, 59.81667)
20042	9496	Bjune, A.E. 2005. Holocene vegetation history and tree-line changes on a north–south transect crossing major climate gradients in southern Norway—evidence from pollen and plant macrofossils in lake sediments. Review of Paleobotany and Palynology 133(3-4):249-275. [DOI: 1016/j.revpalbo.2004.10.005]	1016/j.revpalbo.2004.10.005		Europe	11	Tundra	c(7, 60.71667)
20042	9497	Bjune, A.E., J. Bakke, A. Nesje, and H.J.B. Birks. 2004. Holocene mean July temperature and winter precipitation in western Norvay inferred from palynological and glaciological lake-sediment proxies. The Holocene 15(2):177-189. [DOI: 10.1191/0959683605hl798rp]	10.1191/0959683605hl798rp		Europe	11	Tundra	c(7, 60.71667)
20022	9488	Tantau, I., M. Reille, J.L. de Beaulieu, and S. Farcas. 2006. Late Glacial and Holocene vegetation history in the southern part of Transylvania (Romania): pollen analysis of two sequences from Avrig. Journal of Quaternary Science 21(1):49-61. [DOI: 10.1002/jqs.937]	10.1002/jqs.937		Europe	5	Temperate Conifer Forests	c(24.38333, 45.71667)
20022	9489	Tantau, I. 2003. Pollen analytic researches in the Eastern Romanian Carpathians. History of vegetation and human impact. Doctoral dissertation. Aix-Marseille III University and Babes-Bolyai of Cluj-Napoca University, Marseille and Cluj-Napoca, France and Romania.	NA		Europe	5	Temperate Conifer Forests	c(24.38333, 45.71667)
20046	9496	Bjune, A.E. 2005. Holocene vegetation history and tree-line changes on a north–south transect crossing major climate gradients in southern Norway—evidence from pollen and plant macrofossils in lake sediments. Review of Paleobotany and Palynology 133(3-4):249-275. [DOI: 1016/j.revpalbo.2004.10.005]	1016/j.revpalbo.2004.10.005		Europe	11	Tundra	c(8.66667, 61.41667)
20018	9485	Paus, Aa., G. Velle, J. Larsen, A. Nesje, and Ø. Lie. 2006. Lateglacial nunataks in central Scandinavia: Biostratigraphical evidence for ice thickness from Lake Flåfattjønn, Tynset, Norway. Quaternary Science Reviews 25(11-12):1228-1246. [DOI: 10.1016/j.quascirev.2005.10.008]	10.1016/j.quascirev.2005.10.008		Europe	11	Tundra	c(10.397466, 62.331198)
20018	9486	Paus, Aa. 2010. Vegetation and environment of the Rødalen alpine area, Central Norway, with emphasis on the early Holocene. Vegetation History and Archaeobotany 19(1):29-51. [DOI: 10.1007/s00334-009-0228-4]	10.1007/s00334-009-0228-4		Europe	11	Tundra	c(10.397466, 62.331198)
20012	9484	Nilssen, E.J. 1983. Klima - og vegetasjonshistoriske undersøkelser i Lofoten. Master's thesis. University of Tromsø, Tromsø, Norway.	NA		NA	NA	NA	c(NA, NA)
20060	1265	Paus, Aa. 1982. Vegetasjonshistoriske undersokeler i sand karsto, Tysvaer i Rogaland. Rapport 23, Botanisk institutt, Universitetet i Bergen, Bergen, Norway.	NA		Europe	11	Tundra	c(5.493056, 59.283448)
20058	9498	Sánchez Goñi, M.F., E. Ortu, W.E. Banks, J. Giraudeau, C. Leroyer, and V. Hanquiez. 2016. Sanchez-Goñi, M.F., E. Ortu, W. Banks, J. Giraudeau, C. Leroyer, and V. Hanquiez. 2016. The expansion of Central and Northern European The expansion of Central and Northern European Neolithic populations was associated with a multi-century warm winter and wetter climate. The Holocene online:1-12. [DOI: 10.11…	10.1177/0959683616638435		NA	NA	NA	c(NA, NA)
48966	16851	Engels, S., M.A.J. Bakker, S.J.P. Bohncke, C. Cerli, W.Z. Hoek, B. Jansen, T. Peters, H. Renssen, D. Sachse, J.M. van Aken, V. van den Bos, B. van Geel, R. van Oostrom, T. Winkels, and M. Wolma. 2016. Centennial-scale lake-level lowstand at Lake Uddelermeer (The Netherlands) indicates changes in moisture source region prior to the 2.8-kyr event. The Holocene 27(6):1075–1091. https://journals.sage…	10.1177/0959683616632890		Europe	4	Temperate Broadleaf & Mixed Forests	c(5.76097, 52.24591)
20180	9516	Pokorný, P. 2005. Role of man in the development of Holocene vegetation in Central Bohemia. Preslia 77(1):113-128.	NA		Europe	4	Temperate Broadleaf & Mixed Forests	c(14.11556, 50.37944)
20285	9536	Huntley, B., A.J. Long, and J.R.M. Allen. 2013. Spatio-temporal patterns in Lateglacial and Holocene vegetation and climate of Finnmark, northernmost Europe. Quaternary Science Reviews 70:158-175. [DOI: 10.1016/j.quascirev.2013.03.006]	10.1016/j.quascirev.2013.03.006		NA	NA	NA	c(NA, NA)
20285	9537	Allen, J.R.M., A.J. Long, C.J. Ottley, D.G. Pearson, and B. Huntley. 2007. Holocene climate variability in northernmost Europe. Quaternary Science Reviews 26(9-10):1432-1453. [DOI: 10.1016/j.quascirev.2007.02.009]	10.1016/j.quascirev.2007.02.009		NA	NA	NA	c(NA, NA)
20293	9536	Huntley, B., A.J. Long, and J.R.M. Allen. 2013. Spatio-temporal patterns in Lateglacial and Holocene vegetation and climate of Finnmark, northernmost Europe. Quaternary Science Reviews 70:158-175. [DOI: 10.1016/j.quascirev.2013.03.006]	10.1016/j.quascirev.2013.03.006		NA	NA	NA	c(NA, NA)
20279	9536	Huntley, B., A.J. Long, and J.R.M. Allen. 2013. Spatio-temporal patterns in Lateglacial and Holocene vegetation and climate of Finnmark, northernmost Europe. Quaternary Science Reviews 70:158-175. [DOI: 10.1016/j.quascirev.2013.03.006]	10.1016/j.quascirev.2013.03.006		Europe	11	Tundra	c(25.367798, 71.074352)
20298	9540	Ranner, P.H., J.R.M. Allen, and B. Huntley. 2005. A new early Holocene cryptotephra from northwest Scotland. Journal of Quaternary Science 20(3):201-208. [DOI: 10.1002/jqs.910]	10.1002/jqs.910		NA	NA	NA	c(NA, NA)
20625	9585	Jahns, S. 2005. The later Holocene history of vegetation, land-use and settlements around the Ahlequellmoor in the Solling area, Germany. Vegetation History Archaeobotany 15:57-63.	NA		Europe	4	Temperate Broadleaf & Mixed Forests	c(9.50794, 51.729874)
21790	9437	Giesecke, T. 2005. Moving front or population expansion: How did Picea abies (L.) Karst. become frequent in central Sweden?. Quaternary Science Reviews 24(23-24):2495-2509. http://www.sciencedirect.com/science/article/pii/S0277379105000971. [DOI: 10.1016/j.quascirev.2005.03.002]	10.1016/j.quascirev.2005.03.002		Europe	6	Boreal Forests/Taiga	c(14.926326, 60.651794)
21790	9438	Giesecke, T., and S.L. Fontana. 2008. Revisting pollen accumulation rate estimates from lake sediments. The Holocene 18(2):293-304. http://hol.sagepub.com/content/18/2/293.abstract. [DOI: 10.1177/0959683607086767]	10.1177/0959683607086767		Europe	6	Boreal Forests/Taiga	c(14.926326, 60.651794)
21790	9439	Giesecke, T. 2005. Holocene dynamics of the southern boreal forest in Sweden. The Holocene 15(6):858-872. [DOI: 10.1191/0959683605hl859ra]	10.1191/0959683605hl859ra		Europe	6	Boreal Forests/Taiga	c(14.926326, 60.651794)
22316	9518	Kuneš, P., P. Pokorný, and V. Jankovská. 2007. Post-glacial vegetation development in sandstone areas of Czech Republic. Pages 224-257 in H. Härtel, V. Cílek, T. Herben, A. Jackson, and R. Williams, editors. Sandstone landscapes. Academia, Prague, Czech Republic.	NA		Europe	4	Temperate Broadleaf & Mixed Forests	c(16.1175, 50.58861)
22316	9519	Pokorný, P., and P. Kuneš. 2005. Holocene acidification process recorded in three pollen profiles from Czech sandstone and river terrace environments. Ferrantia 44:107-114.	NA		Europe	4	Temperate Broadleaf & Mixed Forests	c(16.1175, 50.58861)
22316	10064	Kuneš, P. 2001. Vývoj holocénní vegetace a spad pylu v Adršpašsko-teplických skalách [Holocene vegetation development and pollen deposition in Adršpašsko-teplické skály Mts., Czech Republic]. Master's thesis. Charles University, Prague, Czech Republic.	NA		Europe	4	Temperate Broadleaf & Mixed Forests	c(16.1175, 50.58861)
48735	16650	Svitavská Svobodová, H., and B. Janský. 2021. Contribution to the European Pollen Database in Neotoma: a pollen diagram of Rokytecká sla? mire, Bohemian Forest/Šumava (Czech Republic). Vegetation History and Archaeobotany. [DOI: 10.1007/s00334-021-00824-3]	10.1007/s00334-021-00824-3		Europe	4	Temperate Broadleaf & Mixed Forests	c(13.410234, 49.016104)
22344	10057	Svobodová, H., L. Soukupová, and M. Reille. 2002. Diversified development of mountain mires, Bohemian Forest, Central Europe, in the last 13,000 years. Quaternary International 91:123-135.	NA		Europe	4	Temperate Broadleaf & Mixed Forests	c(13.325802, 49.15258)
22322	10060	Kuneš, P., and V. Jankovská. 2000. Outline of Late Glacial and Holocene Vegeteation in a Landscape with Strong Geomorphological Gradients. Geolines 11:112-114.	NA		Europe	4	Temperate Broadleaf & Mixed Forests	c(16.13167, 50.585)
22763	10085	Speranza, A., J. Hanke, B. van Geel, and J. Fanta. 2000. Late-Holocene human impact and peat development in the ?erná Hora bog, Krkonoše Mountains, Czech Republic. The Holocene 10(5):575-585. [DOI: 10.1191/095968300668946885]	10.1191/095968300668946885		Europe	4	Temperate Broadleaf & Mixed Forests	c(15.752374, 50.660758)
22358	10086	Svobodová, H. 2002. Preliminary results of the vegetation history in the Giant Mountains (Úpská rašelina mire and ?ernohorská rašelina bog). Opera Corcontica 39:5-15.	NA		Europe	4	Temperate Broadleaf & Mixed Forests	c(15.752374, 50.660758)
22348	10058	Svobodová, H., M. Reille, and C. Goeury. 2001. Past vegetation dynamics of Vltavský luh, upper Vltava river valley in the Šumava mountains, Czech Republic. Vegetation History and Archaeobotany 10(4):185-199.	NA		Europe	4	Temperate Broadleaf & Mixed Forests	c(13.876662, 48.86687)
22367	10091	Rybní?ková, E., and K. Rybní?ek. 2006. Pollen and macroscopic analyses of sediments from two lakes in the High Tatra mountains, Slovakia. Vegetation History and Archaeobotany 15(4):345–356. [DOI: 10.1007/s00334-006-0050-1]	10.1007/s00334-006-0050-1		Europe	5	Temperate Conifer Forests	c(20.079368, 49.153142)
48358	16536	Carter, V.A., P. Bobek, A. Moravcová, A. Šolcová, R.C. Chiverrell, J.L. Clear, W. Finsinger, A. Feurdean, I. Tan??u, E. Magyari, T. Brussel, and P. Kuneš. 2020. The role of climate-fuel feedbacks on Holocene biomass burning in upper-montane Carpathian forests. Global and Planetary Change 193:103264. [DOI: 10.1016/j.gloplacha.2020.103264]	10.1016/j.gloplacha.2020.103264		Europe	5	Temperate Conifer Forests	c(20.079368, 49.153142)
22373	10091	Rybní?ková, E., and K. Rybní?ek. 2006. Pollen and macroscopic analyses of sediments from two lakes in the High Tatra mountains, Slovakia. Vegetation History and Archaeobotany 15(4):345–356. [DOI: 10.1007/s00334-006-0050-1]	10.1007/s00334-006-0050-1		Europe	5	Temperate Conifer Forests	c(20.05786, 49.121826)
22636	10291	Lauterbach, S., A. Brauer, N. Andersen, D.L. Danielopol, P. Dulski, M. Hüls, K. Milecka, T. Namiotko, B. Plessen, and U. von Grafenstein. 2011. Multi-proxy evidence for early mid-Holocene environmental and climatic changes in northeastern Poland.. [DOI: 10.1111/j.1502-3885.2010.00159.x]	10.1111/j.1502-3885.2010.00159.x		Europe	4	Temperate Broadleaf & Mixed Forests	c(22.81667, 54.26667)
52086	16486	Revelles, J., S. Cho, E. Iriarte, F. Burjachs, B. van Geel, A. Palomo, R. Piqué, L. Peña-Chocarro, and X. Terradas. 2015. Mid-Holocene vegetation history and Neolithic land-use in the Lake Banyoles area (Girona, Spain). Palaeogeography, Palaeoclimatology, Palaeoecology 435:70-85.	NA		Europe	12	Mediterranean Forests, Woodlands & Scrub	c(2.75184, 42.12908)
52086	17457	Revelles, J., F. Antolin, M. Berihuete, F. Burjachs, R. Buxo, L. Caruso, O. Lopez, A. Palomo, R. Pique, and X. Terradas. 2014. Landscape transformation and economic practices among the first farming societies in Lake Banyoles (Girona, Spain). Environmental Archaeology 19:298-310. [DOI: 10.1179/1749631414Y.298 0000000033]	10.1179/1749631414Y.298 0000000033		Europe	12	Mediterranean Forests, Woodlands & Scrub	c(2.75184, 42.12908)
22623	10285	Latalowa, M. 1976. Diagram pylkowy osadow poznoglacjalnych i holocenskich z torfowiska w Wolbromiu. Acta Palaeobotanica 17(1):55-80.	NA		Europe	4	Temperate Broadleaf & Mixed Forests	c(19.76667, 50.38333)
22623	10286	Latalowa, M., and D. Nalepka. 1987. A study of the Late-Glacial and Holocene vegetational history of the Wolbrom area (Silesian-Cracovian Upland - S. Poland). Acta Palaeobotanica 27(1):75-115.	NA		Europe	4	Temperate Broadleaf & Mixed Forests	c(19.76667, 50.38333)
22623	10287	Latalowa, M. 1989. Type region P-h: The Silesia-Cracov Upland. Acta Palaeobotanica 29(2):45-49.	NA		Europe	4	Temperate Broadleaf & Mixed Forests	c(19.76667, 50.38333)
22652	10296	Jankovská, V., P. Kuneš, and W.O. van der Knaap. 2007. 1. Fláje-Kiefern (Krušné Hory Mountains): Late Glacial and Holocene vegetation development. Grana 46(3):214-216.	NA		Europe	4	Temperate Broadleaf & Mixed Forests	c(13.62231, 50.681738)
22672	10306	Ortu, E., O. Peyron, A. Bordon, J.L. de Beaulieu, C. Siniscalco, and R. Caramiello. 2008. Lateglacial and Holcene climate oscillations in the South-western Alps: An attempt quantitative reconstruction. Quaternary International 190:71-88.	NA		Europe	5	Temperate Conifer Forests	c(7.71688, 44.18583)
22687	10313	Wolters, S. 1999. Spät- und postglaziale Vegetationsentwicklung im Bereich der Fercher Berge südwestlich von Potsdam. Gleditschia 27:25-44.	NA		Europe	4	Temperate Broadleaf & Mixed Forests	c(12.91361, 52.31361)
22687	10315	Brande, A., M. Böse, M. Müller, M. Facklam, and S. Wolters. 1999. The Bliesendorf soil and aeolian sand transport in the Potsdam area. GeoArchaeoRhein 3:147-161.	NA		Europe	4	Temperate Broadleaf & Mixed Forests	c(12.91361, 52.31361)
22678	10317	Sanchez-Goñi, M.F., and G.E. Hannon. 1999. Sanchez-Goñi, M.F., and G.E. Hannon. 1999. High-altitude vegetational pattern on the Iberian Mountain Chain (north- central Spain) during the Holocene. The Holocene 9(1):39-57..	NA		Europe	12	Mediterranean Forests, Woodlands & Scrub	c(-3.04588, 42.04363)
22669	10297	Dörfler, W. 1989. Pollenanalytische Untersuchungen zur Vegetations- und Siedlungsgeschichte im Süden des Landkreises Cuxhaven, Niedersachsen. Probleme der Küstenforschung im südlichen Nordseegebiet 17:1-75.	NA		Europe	4	Temperate Broadleaf & Mixed Forests	c(8.867332, 53.436742)
22650	10170	Rybní?ek, K., and E. Rybní?ková. 1985. A palaecological reconstruction of precultural vegetation in the intermontane basins of the western Carpathians. Ecologia mediterranea 11(1):27-31.	10.3406/ecmed.1985.1067		Europe	5	Temperate Conifer Forests	c(19.28333, 49.51667)
22642	10292	Wolters, S., M. Zeiler, and F. Bungenstock. 2010. Early Holocene environmental history of sunken landscapes: pollen, plant macrofossil and geochemical analyses from the Borkum Riffgrund, southern North Sea. International Journal of Earth Science 99:1707-1719.	NA		NA	NA	NA	c(NA, NA)
22646	10303	Davis, B.A.S., and A.C. Stevenson. 2007. Davis, B.A.S., and A.C. Stevenson. 2007. The 8.2 ky event and early-mid Holocene forests, fires and flooding in the Central Ebro Desert, NE Spain. Quaternary Science Reviews (in press)..	NA		Europe	12	Mediterranean Forests, Woodlands & Scrub	c(-0.5, 41.25)
22658	10294	Kühl, N. 1998. Pollenanalytische Untersuchungen zur Vegetations- und Siedlungsgeschichte in einem Kesselmoor bei Drangstedt, Ldkr. Cuxhaven. Probleme der Küstenforschung im südlichen Nordseegebiet 25:303-324.	NA		Europe	4	Temperate Broadleaf & Mixed Forests	c(8.7375, 53.61498)
22656	10170	Rybní?ek, K., and E. Rybní?ková. 1985. A palaecological reconstruction of precultural vegetation in the intermontane basins of the western Carpathians. Ecologia mediterranea 11(1):27-31.	10.3406/ecmed.1985.1067		Europe	5	Temperate Conifer Forests	c(19.558798, 49.447508)
22656	10171	Rybní?ek, and Rybní?ková. 2002. Vegetation of the Upper Orava region (NW Slovakia) in the last 11000 years. Acta Palaeobotanica 42(2):153-170.	NA		Europe	5	Temperate Conifer Forests	c(19.558798, 49.447508)
22662	10305	Ortu, E., F. David, and R. Caramiello. 2003. Rôle de l'homme dans l'histoire de la végétation de la vallée Ellero (Alpes maritimes, Italie). C.R. Biologies 326:631-637.	NA		Europe	5	Temperate Conifer Forests	c(7.73232, 44.189588)
22662	10306	Ortu, E., O. Peyron, A. Bordon, J.L. de Beaulieu, C. Siniscalco, and R. Caramiello. 2008. Lateglacial and Holcene climate oscillations in the South-western Alps: An attempt quantitative reconstruction. Quaternary International 190:71-88.	NA		Europe	5	Temperate Conifer Forests	c(7.73232, 44.189588)
22685	10318	Shotyk, W. 1996. Peat bog archives of atmospheric metal deposition: geochemical evolution of peat profiles, natural variations in metal concentrations, and metal enrichment factors. Environ. Rev. 4:149-183.	NA		Europe	4	Temperate Broadleaf & Mixed Forests	c(-2.085412, 60.133532)
22685	10319	Shotyk, W. 1997. Atmospheric deposition and geochemical mass balance of major elements and trace elements in tow oceanic blanket bogs, northern Scotland and the Shetland Islands. Chemical Geology 138:55-72.	NA		Europe	4	Temperate Broadleaf & Mixed Forests	c(-2.085412, 60.133532)
22730	10355	López-Sáez, J.A., L. López-Merino, F. Alba-Sánchez, S. Pérez-Díaz, D. Abel-Schaad, and J.S. Carrión. 2010. López-Sáez, J.A., L. López-Merino, F. Alba-Sánchez, S. Pérez-Díaz, D. Abel-Schaad, and J.S. Carrión. 2010. Late Holocene ecological history of Pinus pinaster forests in the Sierra de Gredos of central Spain. Plant Ecology 206(2):195-209..	NA		Europe	12	Mediterranean Forests, Woodlands & Scrub	c(-4.93679, 40.22331)
22730	10356	López-Sáez, J.A., M. Sánchez, and P. López. 1999. López-Sáez, J.A., M. Sánchez, and P. López. 1999. Evolución del Lanzahíta (Valle del Tiétar, vila) durante el Holoceno reciente: Una interpretación palinológica. Trasierra, 4, 1999:81-86..	NA		Europe	12	Mediterranean Forests, Woodlands & Scrub	c(-4.93679, 40.22331)
22720	9491	van der Knaap, W.O., J.F.N. van Leeuwen, A. Fankhauser, and B. Ammann. 2000. Palynostratigraphy of the last centuries in Switzerland based on 23 lake and mire deposits: chronostratigraphic pollen markers, regional patterns, and local histories. Review of Palaeoecology and Palynology 108(6):85-142. [DOI: 10.1191/0959683605hl852ft]	10.1191/0959683605hl852ft		Europe	5	Temperate Conifer Forests	c(7.84778, 46.74361)
22720	10311	Appleby, P.G. 1998. Appleby, P.G. 1998. (unpupl.). Report on the radiometric dating of a peat core from Schöpfewaldmoor, Switzerland. Environmental Radioactivity Research Centre, Liverpool..	NA		Europe	5	Temperate Conifer Forests	c(7.84778, 46.74361)
22720	10314	Appleby, P.G. 1998. Appleby, P.G. 1998. (June 1998 unpubl.). Report on radiometric dating of two peat cores from central and southern Switzerland. Environmental Radioactivity Research Centre, Liverpool..	NA		Europe	5	Temperate Conifer Forests	c(7.84778, 46.74361)
22706	10318	Shotyk, W. 1996. Peat bog archives of atmospheric metal deposition: geochemical evolution of peat profiles, natural variations in metal concentrations, and metal enrichment factors. Environ. Rev. 4:149-183.	NA		Europe	4	Temperate Broadleaf & Mixed Forests	c(-5.048628, 58.367324)
22706	10319	Shotyk, W. 1997. Atmospheric deposition and geochemical mass balance of major elements and trace elements in tow oceanic blanket bogs, northern Scotland and the Shetland Islands. Chemical Geology 138:55-72.	NA		Europe	4	Temperate Broadleaf & Mixed Forests	c(-5.048628, 58.367324)
22706	10331	Weiss, D., W. Shotyk, E.A. Boyle, J.D. Kramers, P.G. Appleby, and A.K. Cheburkin. 2002. Weiss, D., W. Shotyk, E.A. Boyle, J.D. Kramers, P.G. Appleby, and A.K. Cheburkin. 2002. Comparative study of the temporal evolution of atmospheric lead deposition in Scotland and eastern Canada using blanket peat bogs. The Science of the Total Environment 292:7-18..	NA		Europe	4	Temperate Broadleaf & Mixed Forests	c(-5.048628, 58.367324)
22689	10323	Wolters, S. 2002. Vegetationsgeschichtliche Untersuchungen zur spätglazialen und holozänen Landschaftsenwicklung in der Döberitzer Heide (Brandenburg). Dissertationes Botanicae 366:1-157.	NA		Europe	4	Temperate Broadleaf & Mixed Forests	c(13.05639, 52.52444)
22723	1030	Birks, H.J.B., and W. Williams. 1983. Late-Quaternary vegetational history of the Inner Hebrides. Proceedings of the Royal Society of Edinburgh B: Biological Sciences 83:269-292. [DOI: 10.1017/S0269727000013452]	10.1017/S0269727000013452		NA	NA	NA	c(NA, NA)
22723	10339	Williams, W. 1976. Williams, W. 1976. The Flandrian vegetational history of the Isle of Skye and the Morar Peninsula. Ph.D. Dissertation. University of Cambridge, Cambridge, England, United Kingdom..	NA		NA	NA	NA	c(NA, NA)
22709	1030	Birks, H.J.B., and W. Williams. 1983. Late-Quaternary vegetational history of the Inner Hebrides. Proceedings of the Royal Society of Edinburgh B: Biological Sciences 83:269-292. [DOI: 10.1017/S0269727000013452]	10.1017/S0269727000013452		Europe	4	Temperate Broadleaf & Mixed Forests	c(-6.27778, 57.6225)
22709	10339	Williams, W. 1976. Williams, W. 1976. The Flandrian vegetational history of the Isle of Skye and the Morar Peninsula. Ph.D. Dissertation. University of Cambridge, Cambridge, England, United Kingdom..	NA		Europe	4	Temperate Broadleaf & Mixed Forests	c(-6.27778, 57.6225)
22711	1273	Pennington, W., E.Y. Haworth, A.P. Bonny, and J.P. Lishman. 1972. Lake sediments in northern Scotland. Philosophical Transactions of the Royal Society of London B: Biological Sciences 264(861):191-294. https://royalsocietypublishing.org/doi/abs/10.1098/rstb.1972.0012. [DOI: 10.1098/rstb.1972.0012]	10.1098/rstb.1972.0012		Europe	5	Temperate Conifer Forests	c(-5.34361, 57.55889)
22714	10336	Robles López, S., S. Manzano-Rodríguez, S. Pérez-Díaz, and J.A. López-Sáez. 2017. Contributions to the European Pollen Database. 35. Labradillos mire, Gregos Ranges (central Spain). Grana 56(5):398-400.	NA		Europe	12	Mediterranean Forests, Woodlands & Scrub	c(-4.57065, 40.34489)
22718	10344	Rybní?ek, K., and E. Rybní?ková. 2004. Pollen analyses of sediments from the summit of the Praded range in the Hruby Jesenik Mts (Eastern Sudetes). Preslia 76(4):331-347.	NA		Europe	4	Temperate Broadleaf & Mixed Forests	c(17.22029, 50.04739)
22751	10353	Connor, S.E., S.A. Ross, A. Sobotkova, A.I.R. Herries, S.D. Mooney, C. Longford, and I. Iliev. 2013. Environmental conditions in the SE Balkans since the Last Glacial Maximum and their influence on the spread of agriculture into Europe. Quaternary Science Reviews 68:200-215. [DOI: 10.1016/j.quascirev.2013.02.011]	10.1016/j.quascirev.2013.02.011		Europe	4	Temperate Broadleaf & Mixed Forests	c(26.778668, 42.629484)
22784	10306	Ortu, E., O. Peyron, A. Bordon, J.L. de Beaulieu, C. Siniscalco, and R. Caramiello. 2008. Lateglacial and Holcene climate oscillations in the South-western Alps: An attempt quantitative reconstruction. Quaternary International 190:71-88.	NA		Europe	5	Temperate Conifer Forests	c(7.097786, 44.245914)
22784	10320	Ortu, E., F. David, and R. Caramiello. 2005. Effet des paramètres locaux sur le développement de la végétation dans le Vallon de St. Anna di Vinedio (Alpes Maritimes; Italie). Écoscience 12:122-135.	NA		Europe	5	Temperate Conifer Forests	c(7.097786, 44.245914)
22784	10321	Ortu, E., S. Brewer, and O. Peyron. 2006. Pollen-inferred palaeoclimate reconstructions in mountain areas: problems and perspectives. Journal of Quaternary Science 21:615-627.	NA		Europe	5	Temperate Conifer Forests	c(7.097786, 44.245914)
22757	10075	Jankovská, V. 2006. Late Glacial and Holocene history of Plešné Lake and its surrounding landscape based on pollen and palaeoalgological analyses. Biologia, Bratislava 61(S 20):S371-S385. [DOI: 10.2478/s11756-007-0064-x]	10.2478/s11756-007-0064-x		Europe	4	Temperate Broadleaf & Mixed Forests	c(13.864648, 48.775332)
22786	10380	Welten, M. 1982. Welten, M. 1982. Vegetationsgeschichtliche Untersuchungen in den westlichen Schweizer Alpen: Bern-Wallis. Denkschriften der Schweizerischen Naturforschenden Gesellschaft, Vol. 95. DSNG 95. Textheft 104 pp., Diagrammheft 37 diagrams..	10.1007/978-3-0348-5359-0		Europe	5	Temperate Conifer Forests	c(8.51833, 46.445)
22786	10382	van der Knaap, W.O., and B. Ammann. 1997. Depth-age relationships of 25 well-dated Swiss Holocene pollen sequences archived in the Alpine Palynological Data-Base. Revue de Paléobiologie 16(2):433-480.	NA		Europe	5	Temperate Conifer Forests	c(8.51833, 46.445)
22773	10324	Heeb, K., and M. Welten. 1972. Heeb, K., and M. Welten. 1972. Moore und Vegetationsgeschichte der Schwarzenegg und des Molassevorlandes zwischen dem Aaretal unterhalb Thun und dem obern Emmental. Mitteilungen der Naturforschenden Gesellschaft in Bern. Neue Folge, 29:1-54..	NA		Europe	5	Temperate Conifer Forests	c(9.38111, 47.17139)
22773	10367	Fäh, J. 1986. Fäh, J. 1986. Erste Ergebnisse der Untersuchung zur Entwicklung eines Hangmoores im Oberen Toggenburg (Kanton St. Gallen). Telma 16:23-30..	NA		Europe	5	Temperate Conifer Forests	c(9.38111, 47.17139)
22773	10369	Schneebeli, M., M. Küttel, and J. Fäh. 1989. Schneebeli, M., M. Küttel, and J. Fäh. 1989. Die dreidimensionale Entwicklung eines Hanghochmoores im Toggenburg, Schweiz. Vierteljahrsschrift der Naturforschenden Gesellschaft in Zürich 134(1):1-32..	NA		Europe	5	Temperate Conifer Forests	c(9.38111, 47.17139)
22759	10362	Ralska-Jasiewiczowa, M., T. Goslar, T. Madeyska, and L. Starkel, editors. 1998. Lake Go?ci??, central Poland: a monographic study. Part 1. W. Szafer Institute of Botany, Polish Academy of Sciences, Kraków, Poland.	NA		Europe	4	Temperate Broadleaf & Mixed Forests	c(19.34039, 52.58302)
22775	10370	Jahns, S. 2004. Ein frühholozänes Pollendiagramm aus dem Tagebau Cottbus-Nord. Verhandlungen des Botanischen Vereins Berlin-Brandenburg 137:79-87.	NA		Europe	4	Temperate Broadleaf & Mixed Forests	c(13.53333, 51.4)
22822	10288	Wacnik, A. 2001. Late-Holocene history of the vegetation changes based on the pollen analysis of the deposits at Kruzlová, Slovakia. Pages 127-135 in J. Machnik, editor. Archaeology and natural background of the Lower Beskid Mountains, Carpathians Part I. Prace Komisji Prahistorii Karpat 2. Polska Akademia Umiejetnosci, Kraków.	NA		Europe	5	Temperate Conifer Forests	c(21.58361, 49.36417)
22814	9489	Tantau, I. 2003. Pollen analytic researches in the Eastern Romanian Carpathians. History of vegetation and human impact. Doctoral dissertation. Aix-Marseille III University and Babes-Bolyai of Cluj-Napoca University, Marseille and Cluj-Napoca, France and Romania.	NA		Europe	5	Temperate Conifer Forests	c(25.902362, 46.13102)
22814	10372	Tantau, I., M. Reille, J.L. de Beaulieu, S. Farcas, T. Goslar, and M. Paterne. 2003. Vegetation history in the Eastern Romanian Carpathians: pollen analysis of the two sequences from the Mohos crater. Vegetation History and Archaeobotany 12(2):113-125. 10.1007/s00334-003-0015-6.	NA		Europe	5	Temperate Conifer Forests	c(25.902362, 46.13102)
22812	9489	Tantau, I. 2003. Pollen analytic researches in the Eastern Romanian Carpathians. History of vegetation and human impact. Doctoral dissertation. Aix-Marseille III University and Babes-Bolyai of Cluj-Napoca University, Marseille and Cluj-Napoca, France and Romania.	NA		Europe	5	Temperate Conifer Forests	c(25.902362, 46.13102)
22812	10372	Tantau, I., M. Reille, J.L. de Beaulieu, S. Farcas, T. Goslar, and M. Paterne. 2003. Vegetation history in the Eastern Romanian Carpathians: pollen analysis of the two sequences from the Mohos crater. Vegetation History and Archaeobotany 12(2):113-125. 10.1007/s00334-003-0015-6.	NA		Europe	5	Temperate Conifer Forests	c(25.902362, 46.13102)
22803	1376	Watson, C.S. 1996. The vegetational history of the northern Apennines, Italy: information from three new sequences and a review of Regional vegetational change. Journal of Biogeography 23:805-841.	NA		Europe	12	Mediterranean Forests, Woodlands & Scrub	c(10.817828, 44.173266)
22828	10376	Feurdean, A. 2005. Holocene forest dynamics in northwestern Romania. The Holocene 15(3):435-446.	NA		Europe	5	Temperate Conifer Forests	c(23.52917, 47.809986)
22828	10377	Feurdean, A., and O. Bennike. 2004. Late Quaternary palaeoecological and palaeoclimatological reconstruction in the Gutaiului Mountains, northwest Romania. Journal of Quaternary Science 19(8):808-827. [DOI: 10.1002/jqs.872]	10.1002/jqs.872		Europe	5	Temperate Conifer Forests	c(23.52917, 47.809986)
22828	10378	Feurdean, A., S. Klotz, V. Mosbrugger, and B. Wohlfarth. 2008. Pollen-based quantitative reconstructions of Holocene climate variability in NW Romania. Palaeogeography, Palaeoclimatoligy, Palaeoecology 260:494-504.	NA		Europe	5	Temperate Conifer Forests	c(23.52917, 47.809986)
22795	10380	Welten, M. 1982. Welten, M. 1982. Vegetationsgeschichtliche Untersuchungen in den westlichen Schweizer Alpen: Bern-Wallis. Denkschriften der Schweizerischen Naturforschenden Gesellschaft, Vol. 95. DSNG 95. Textheft 104 pp., Diagrammheft 37 diagrams..	10.1007/978-3-0348-5359-0		Europe	5	Temperate Conifer Forests	c(8.11333, 46.21167)
22795	10382	van der Knaap, W.O., and B. Ammann. 1997. Depth-age relationships of 25 well-dated Swiss Holocene pollen sequences archived in the Alpine Palynological Data-Base. Revue de Paléobiologie 16(2):433-480.	NA		Europe	5	Temperate Conifer Forests	c(8.11333, 46.21167)
22831	10380	Welten, M. 1982. Welten, M. 1982. Vegetationsgeschichtliche Untersuchungen in den westlichen Schweizer Alpen: Bern-Wallis. Denkschriften der Schweizerischen Naturforschenden Gesellschaft, Vol. 95. DSNG 95. Textheft 104 pp., Diagrammheft 37 diagrams..	10.1007/978-3-0348-5359-0		Europe	5	Temperate Conifer Forests	c(7.36861, 46.15389)
22820	10393	Jahns, S. 2007. Palynological inverstigations into the Late Pleistocene and Holocene history of vegetation and settlement at the Löddigsee, Mecklenburg, Germany. Vegetation History Archaeobotany 16:157-169.	NA		Europe	4	Temperate Broadleaf & Mixed Forests	c(11.85, 53.43333)
22807	10380	Welten, M. 1982. Welten, M. 1982. Vegetationsgeschichtliche Untersuchungen in den westlichen Schweizer Alpen: Bern-Wallis. Denkschriften der Schweizerischen Naturforschenden Gesellschaft, Vol. 95. DSNG 95. Textheft 104 pp., Diagrammheft 37 diagrams..	10.1007/978-3-0348-5359-0		Europe	5	Temperate Conifer Forests	c(7.59028, 46.23083)
22807	10382	van der Knaap, W.O., and B. Ammann. 1997. Depth-age relationships of 25 well-dated Swiss Holocene pollen sequences archived in the Alpine Palynological Data-Base. Revue de Paléobiologie 16(2):433-480.	NA		Europe	5	Temperate Conifer Forests	c(7.59028, 46.23083)
22797	10380	Welten, M. 1982. Welten, M. 1982. Vegetationsgeschichtliche Untersuchungen in den westlichen Schweizer Alpen: Bern-Wallis. Denkschriften der Schweizerischen Naturforschenden Gesellschaft, Vol. 95. DSNG 95. Textheft 104 pp., Diagrammheft 37 diagrams..	10.1007/978-3-0348-5359-0		Europe	5	Temperate Conifer Forests	c(8.01139, 46.23111)
22797	10382	van der Knaap, W.O., and B. Ammann. 1997. Depth-age relationships of 25 well-dated Swiss Holocene pollen sequences archived in the Alpine Palynological Data-Base. Revue de Paléobiologie 16(2):433-480.	NA		Europe	5	Temperate Conifer Forests	c(8.01139, 46.23111)
22835	10379	Miotk-Szpiganowicz, G. 1992. The history of vegetation of Bory Tucholskie and the role of man in the light of palynological investigations. Acta Paleobotanica 32(1):39- 122..	NA		Europe	4	Temperate Broadleaf & Mixed Forests	c(17.77116, 53.71617)
22791	10309	Rösch, M. 1989. Pollenprofil Breitnau-Neuhof: Zum zeitlichen Verlauf der holozänen Vegetationsentwicklung im südlichen Schwarzwald. Carolinea 47:15-24.	NA		Europe	4	Temperate Broadleaf & Mixed Forests	c(8.06643, 47.92904)
22801	10390	Jahns, S. 2001. On the Late Pleistocene and Holocene history of vegetation and human impact in the Ücker valley, north-eastern Germany. Vegetation History and Archaeobotany 10:97-104.	NA		Europe	4	Temperate Broadleaf & Mixed Forests	c(13.85, 53.25)
22847	10403	Latalowa, M. 1982. Major aspects of the vegetational history in the Eastern Baltic coastal zone of Poland. Acta Palaeobotanica 22:47-63.	NA		Europe	4	Temperate Broadleaf & Mixed Forests	c(18.16208, 54.70555)
22847	10404	Latalowa, M. 1982. Postglacial vegetational changes in the eastern Baltic coastal zone of Poland. Acta Palaeobotanica 22(2):179-249.	NA		Europe	4	Temperate Broadleaf & Mixed Forests	c(18.16208, 54.70555)
22847	10406	Ralska-Jasiewiczowa, M., and M. Latalowa. 1996. Poland. In: B.E. Berglund, H.J.B. Birks, M. Ralska-Jasiewiczowa, and H.E. Wright, Editors. Palaeoecological events during the last 15000 years: regional syntheses of palaeoecological studies of lakes and mires in Europe. J. Wiley and Sons, Chichester (1996):403-472..	NA		Europe	4	Temperate Broadleaf & Mixed Forests	c(18.16208, 54.70555)
22847	10407	Latalowa, M. 1989. Type region P-t: Baltic Coastal Zone. Acta Palaeobotanica 29(2):103-108.	NA		Europe	4	Temperate Broadleaf & Mixed Forests	c(18.16208, 54.70555)
22950	10415	Zachowicz, J., and U. Kepinska. 1987. The paleoecological development of Lake Druzno (Vistula Deltoic Area). Acta Paleobotanica 27(1):227-249.	NA		Europe	4	Temperate Broadleaf & Mixed Forests	c(19.468442, 54.103186)
22950	10416	Zachowicz, J., W. Przybylowska-Lange, and J. Nagler. 1982. The Late-Glacial and Holocene vegetational history of the Zulawy region, N. Poland. A biostratigraphic study of lake Druzno sediments. Acta Paleobotanica 22(1):141-161.	NA		Europe	4	Temperate Broadleaf & Mixed Forests	c(19.468442, 54.103186)
22849	10405	Latalowa, M., and K. Tobolski. 1989. Type region P-u: Baltic Shore, W Part Wolin Island. Acta Palaeobotanica 29(2):115-120.	NA		Europe	4	Temperate Broadleaf & Mixed Forests	c(14.60637, 53.96802)
22849	10408	Latalowa, M. 1992. Forest changes at the Mesolithic/Early Neolithic transition and in the migration period on Wolin Island (northwest Poland). Palaeoklimaforschung 8:139-155.	NA		Europe	4	Temperate Broadleaf & Mixed Forests	c(14.60637, 53.96802)
22849	10409	Latalowa, M. 1992. Man and vegetation in the pollen diagrams from Wolin Island. Acta Palaeobotanica 32:123-249.	NA		Europe	4	Temperate Broadleaf & Mixed Forests	c(14.60637, 53.96802)
22849	10410	Latalowa, M. 1992. The last 1500 years on Wolin Island in the light of palaeobotanical studies. Review of Palaeobotany and Palynology 73:213-226.	NA		Europe	4	Temperate Broadleaf & Mixed Forests	c(14.60637, 53.96802)
22849	10411	Rybak, M. 1987. Fossil chrysophycean cyst flora of Racze Lake, Wolin Island (Poland) in relation to palaeoenvironmental conditions. Hydrobiologia 150:257-272.	NA		Europe	4	Temperate Broadleaf & Mixed Forests	c(14.60637, 53.96802)
22849	10412	Rybak, M., J. Rybak, and M. Zadrozna. 1987. Palaeolimnology of a small oligotrophic lake on Wolin Island, Baltic Sea, Poland. Hydrobiologia:169-179.	NA		Europe	4	Temperate Broadleaf & Mixed Forests	c(14.60637, 53.96802)
22842	10380	Welten, M. 1982. Welten, M. 1982. Vegetationsgeschichtliche Untersuchungen in den westlichen Schweizer Alpen: Bern-Wallis. Denkschriften der Schweizerischen Naturforschenden Gesellschaft, Vol. 95. DSNG 95. Textheft 104 pp., Diagrammheft 37 diagrams..	10.1007/978-3-0348-5359-0		Europe	5	Temperate Conifer Forests	c(7.19861, 46.35972)
22842	10382	van der Knaap, W.O., and B. Ammann. 1997. Depth-age relationships of 25 well-dated Swiss Holocene pollen sequences archived in the Alpine Palynological Data-Base. Revue de Paléobiologie 16(2):433-480.	NA		Europe	5	Temperate Conifer Forests	c(7.19861, 46.35972)
22851	10405	Latalowa, M., and K. Tobolski. 1989. Type region P-u: Baltic Shore, W Part Wolin Island. Acta Palaeobotanica 29(2):115-120.	NA		NA	NA	NA	c(NA, NA)
22851	10406	Ralska-Jasiewiczowa, M., and M. Latalowa. 1996. Poland. In: B.E. Berglund, H.J.B. Birks, M. Ralska-Jasiewiczowa, and H.E. Wright, Editors. Palaeoecological events during the last 15000 years: regional syntheses of palaeoecological studies of lakes and mires in Europe. J. Wiley and Sons, Chichester (1996):403-472..	NA		NA	NA	NA	c(NA, NA)
22851	10408	Latalowa, M. 1992. Forest changes at the Mesolithic/Early Neolithic transition and in the migration period on Wolin Island (northwest Poland). Palaeoklimaforschung 8:139-155.	NA		NA	NA	NA	c(NA, NA)
22851	10409	Latalowa, M. 1992. Man and vegetation in the pollen diagrams from Wolin Island. Acta Palaeobotanica 32:123-249.	NA		NA	NA	NA	c(NA, NA)
22851	10410	Latalowa, M. 1992. The last 1500 years on Wolin Island in the light of palaeobotanical studies. Review of Palaeobotany and Palynology 73:213-226.	NA		NA	NA	NA	c(NA, NA)
41426	15576	Thole, L., C. Schworer, D. Colombaroli, E. Gobet, P. Kaltenrieder, J. van Leeuwen, and W. Tinner. 2016. Reconstruction of Holocene vegetation dynamics at Lac de Bretaye, a high-mountain lake in the Swiss Alps. The Holocene 26(3):380-396.	NA		Europe	5	Temperate Conifer Forests	c(7.07212, 46.32603)
22845	10403	Latalowa, M. 1982. Major aspects of the vegetational history in the Eastern Baltic coastal zone of Poland. Acta Palaeobotanica 22:47-63.	NA		Europe	4	Temperate Broadleaf & Mixed Forests	c(18.10602, 54.72321)
22845	10404	Latalowa, M. 1982. Postglacial vegetational changes in the eastern Baltic coastal zone of Poland. Acta Palaeobotanica 22(2):179-249.	NA		Europe	4	Temperate Broadleaf & Mixed Forests	c(18.10602, 54.72321)
22845	10406	Ralska-Jasiewiczowa, M., and M. Latalowa. 1996. Poland. In: B.E. Berglund, H.J.B. Birks, M. Ralska-Jasiewiczowa, and H.E. Wright, Editors. Palaeoecological events during the last 15000 years: regional syntheses of palaeoecological studies of lakes and mires in Europe. J. Wiley and Sons, Chichester (1996):403-472..	NA		Europe	4	Temperate Broadleaf & Mixed Forests	c(18.10602, 54.72321)
22862	10420	Stebich, M., and T. Litt. 1997. Das Georgenfelder Hochmoor - ein Archiv für Vegetations-, Siedlungs- und Bergbaugeschichte. Leipziger Geowissenschaften 5:209-216.	NA		Europe	4	Temperate Broadleaf & Mixed Forests	c(13.74448, 50.72794)
22874	10359	Miras, Y., L. Millet, F. Guiter, P. Ponel, J.L. de Beaulieu, and T. Goslar. 2006. Dynamique des écosystèmes et impact de l'homme dans le secteur du col du Petit Saint Bernard au cours de l'Holocène. Actes du Programme Interreg "Alpis Graïa", 2-4 mars, 2006, Aoste, 31-50. Aosta, Italy.	NA		Europe	5	Temperate Conifer Forests	c(6.86056, 45.69528)
22874	10361	Millet, L., E. Ortu, Y. Miras, O. Heiri, M. Magny, and J.L. de Beaulieu. 2008. Les assemblages de Chironomidae et les cortèges polliniques, outils de reconstitutions quantitatives des changements du climat holocène, une approche croisée au Col du Petit St Bernard, Lac 'Dessus- Verney', 2280 m. [Quantitative reconstruction of Holocene climate from Chironomid and pollen assemblages, Lake Dessus- Ve…	10.3406/edyte.2008.1029		Europe	5	Temperate Conifer Forests	c(6.86056, 45.69528)
22880	10341	Brugiapaglia, E. 1996. Dynamique de la végétation tardiglaciaire et holocène dans les Alpes Italiennes nord-occidentales. Master's thesis. Unpublished thesis, Marseille, France.	NA		Europe	5	Temperate Conifer Forests	c(7.788702, 45.86334)
22908	10428	Finsinger, W., and W. Tinner. 2006. Holocene vegetation and land-use changes in response to climatic changes in the forelands of the southwestern Alps, Italy. Journal of Quaternary Science 21:243-258.	NA		Europe	5	Temperate Conifer Forests	c(7.39077, 45.053196)
22908	10429	Finsinger, W., C. Belis, S.P.E. Blockley, U. Eicher, M. Leuenberger, A.F. Lotter, and B. Ammann. 2008. Temporal patterns in lacustrine stable isotopes as evidence for climate change during the late glacial in the Southern European Alps. Journal of Paleolimnology 40:885-895.	NA		Europe	5	Temperate Conifer Forests	c(7.39077, 45.053196)
22908	10430	Finsinger, W., C.S. Lane, G.J. van den Brand, F. Wagner-Cremer, S.P.E. Blockley, and A.F. Lotter. 2011. The Lateglacial Quercus expansion in the southern European Alps: rapid vegetation response to a late Allerod climate warning?. Journal of Quaternary Science 26:694-702.	NA		Europe	5	Temperate Conifer Forests	c(7.39077, 45.053196)
22908	10431	Finsinger, W., W. Tinner, W.O. van der Knaap, and B. Ammann. 2006. The expansion of hazel (Corylus avellana L.) in the southern Alps: a key for understanding its early Holocene history in Europe?. Quaternary Science Reviews 25:612-631.	NA		Europe	5	Temperate Conifer Forests	c(7.39077, 45.053196)
22908	10432	Lane, C.S., S.P.E. Blockley, A.F. Lotter, W. Finsinger, M.L. Filippi, and I.P. Matthews. 2012. A regional tephrostratigraphic framework for central and southern European climate archives during the Last Glacial to Interglacial transition: comparisons north and south of the Alps. Quaternary Science Reviews 36:50-58.	NA		Europe	5	Temperate Conifer Forests	c(7.39077, 45.053196)
22908	10433	Vescovi, E., C. Ravazzi, E. Arpenti, W. Finsinger, R. Pini, V. Valsecchi, L. Wick, B. Ammann, and W. Tinner. 2007. Interactions between climate and vegetation during the Lateglacial period as recorded by lake and mire sediment archives in Northern Italy and Southern Switzerland. Quaternary Science Reviews 26(11-12):1650-1669. [DOI: 10.1016/j.quascirev.2007.03.005]	10.1016/j.quascirev.2007.03.005		Europe	5	Temperate Conifer Forests	c(7.39077, 45.053196)
22890	10324	Heeb, K., and M. Welten. 1972. Heeb, K., and M. Welten. 1972. Moore und Vegetationsgeschichte der Schwarzenegg und des Molassevorlandes zwischen dem Aaretal unterhalb Thun und dem obern Emmental. Mitteilungen der Naturforschenden Gesellschaft in Bern. Neue Folge, 29:1-54..	NA		Europe	4	Temperate Broadleaf & Mixed Forests	c(7.68611, 46.85083)
22890	10382	van der Knaap, W.O., and B. Ammann. 1997. Depth-age relationships of 25 well-dated Swiss Holocene pollen sequences archived in the Alpine Palynological Data-Base. Revue de Paléobiologie 16(2):433-480.	NA		Europe	4	Temperate Broadleaf & Mixed Forests	c(7.68611, 46.85083)
22892	10424	Tonkov, S., and G. Possnert. 2016. Contributions to the European Pollen Database. 30. Peat bog Kumata-1, Vitosha Mountain (Bulgaria). Grana 55(3):250-252. [DOI: 10.1080/00173134.2016.1146330]	10.1080/00173134.2016.1146330		Europe	4	Temperate Broadleaf & Mixed Forests	c(23.25167, 42.59028)
22894	10377	Feurdean, A., and O. Bennike. 2004. Late Quaternary palaeoecological and palaeoclimatological reconstruction in the Gutaiului Mountains, northwest Romania. Journal of Quaternary Science 19(8):808-827. [DOI: 10.1002/jqs.872]	10.1002/jqs.872		Europe	5	Temperate Conifer Forests	c(23.540158, 47.807814)
22894	10378	Feurdean, A., S. Klotz, V. Mosbrugger, and B. Wohlfarth. 2008. Pollen-based quantitative reconstructions of Holocene climate variability in NW Romania. Palaeogeography, Palaeoclimatoligy, Palaeoecology 260:494-504.	NA		Europe	5	Temperate Conifer Forests	c(23.540158, 47.807814)
22894	10400	Björkman, L., A. Feurdean, and B. Wohlfarth. 2003. Late- Glacial and Holocene forest dynamics at Steregoiu in the Gutaiului Mountains, Northwest Romania. Review of Palaeobotany and Palynology 124:79-111. [DOI: 10.1016/S0034-6667(02)00249-X]	10.1016/S0034-6667(02)00249-X		Europe	5	Temperate Conifer Forests	c(23.540158, 47.807814)
22904	10332	Grüger, J. 1968. Untersuchungen zur spätglazialen und frühpostglazialen Vegetationsentwicklung der Südalpen im Umkreis des Gardassees. Botanische Jahrbücher für Systematik Pflanzengeschichte und Pflanzengeographie 88:163-199.	NA		Europe	5	Temperate Conifer Forests	c(11.041072, 46.017064)
22938	10426	Juhász, I. 2002. Reconstitution palynologique de la végétation depuis le Tardiglaciaire dans la région de Zala, sud-est de la Hongrie. [Palynological Reconstruction of the Lateglacial and Holocene Vegetation in South-west Hungary]. Doctoral dissertation. University of Aix-Marseille III (Marseille, France) and University of Pécs (Pécs, Hungary). Notes: PhD Dissertation in Biosciences of Environmen…	NA		Europe	4	Temperate Broadleaf & Mixed Forests	c(17.155, 46.78528)
22938	10435	Zatykó, C.S., I. Juhász, and P. Sümegi. 2007. Environmental archaeology in Transdanubia. Varia archaeologica Hungarica 20. Archaeological Institute of the Hungarian Academy of Sciences, Budapest. Notes: 391 pp	NA		Europe	4	Temperate Broadleaf & Mixed Forests	c(17.155, 46.78528)
22926	10445	Hahne, J. 1992. Untersuchungen zur spät- und postglazialen Vegetationsgeschichte im nordöstlichen Bayern (Bayerisches Vogtland, Fichtelgebirge, Steinwald). Flora 187:169-200.	10.1016/s0367-2530(17)32221-1		Europe	4	Temperate Broadleaf & Mixed Forests	c(11.85535, 50.022954)
22896	10391	Rösch, M., and E. Fischer. 2000. A radiocarbon dated Holocene pollen profile from the Banat mountains (Southwestern Carpathians, Romania). Flora 195:277-286. [DOI: 10.1016/S0367-2530(17)30981-7]	10.1016/S0367-2530(17)30981-7		Europe	4	Temperate Broadleaf & Mixed Forests	c(22.05944, 45.18)
22910	10426	Juhász, I. 2002. Reconstitution palynologique de la végétation depuis le Tardiglaciaire dans la région de Zala, sud-est de la Hongrie. [Palynological Reconstruction of the Lateglacial and Holocene Vegetation in South-west Hungary]. Doctoral dissertation. University of Aix-Marseille III (Marseille, France) and University of Pécs (Pécs, Hungary). Notes: PhD Dissertation in Biosciences of Environmen…	NA		Europe	4	Temperate Broadleaf & Mixed Forests	c(17.255, 47.21583)
22931	10426	Juhász, I. 2002. Reconstitution palynologique de la végétation depuis le Tardiglaciaire dans la région de Zala, sud-est de la Hongrie. [Palynological Reconstruction of the Lateglacial and Holocene Vegetation in South-west Hungary]. Doctoral dissertation. University of Aix-Marseille III (Marseille, France) and University of Pécs (Pécs, Hungary). Notes: PhD Dissertation in Biosciences of Environmen…	NA		Europe	4	Temperate Broadleaf & Mixed Forests	c(16.92472, 46.75611)
22931	10434	Juhász, I., R.E. Drescher-Schneider, V. Andrieu-Ponel, and J.L. de Beaulieu. 2001. Anthropogenic indicators in a palynological record from Pölöske, Zala Region, Western Hungary. Universitätsforschungen zur Prähistorischen Archäologie Bonn 78:29-38.	NA		Europe	4	Temperate Broadleaf & Mixed Forests	c(16.92472, 46.75611)
22931	10435	Zatykó, C.S., I. Juhász, and P. Sümegi. 2007. Environmental archaeology in Transdanubia. Varia archaeologica Hungarica 20. Archaeological Institute of the Hungarian Academy of Sciences, Budapest. Notes: 391 pp	NA		Europe	4	Temperate Broadleaf & Mixed Forests	c(16.92472, 46.75611)
22942	1410	Noryskiewicz, B., and M. Ralska-Jasiewiczowa. 1989. Type Region P-w: Dobrzyn-Olsztyn Lake Districts. Acta Palaeobotanica 29(2):85-93.	NA		Europe	4	Temperate Broadleaf & Mixed Forests	c(20.206322, 53.7525)
22942	10449	Ciesla, A., M. Ralska-Jasiewiczowa, and E. Stupnicka. 1978. Palaeobotanical and geochemical investigations of the lacustrine deposits at Woryty near Olsztyn (northeast Poland). Polskie Archiwum Hydrobiologii 25(1-2):61-73.	NA		Europe	4	Temperate Broadleaf & Mixed Forests	c(20.206322, 53.7525)
22942	10450	Pawlikowski, M., M. Ralska-Jasiewiczowa, W. Schönborn, E. Stupnicka, and K. Szeroczynska. 1982. Woryty near Gietrzwald, Olsztyn Lake District, NE Poland - vegetational history and lake development during the last 12,000 years. Acta Palaeobotanica 22(1):85-116.	NA		Europe	4	Temperate Broadleaf & Mixed Forests	c(20.206322, 53.7525)
22944	1410	Noryskiewicz, B., and M. Ralska-Jasiewiczowa. 1989. Type Region P-w: Dobrzyn-Olsztyn Lake Districts. Acta Palaeobotanica 29(2):85-93.	NA		Europe	4	Temperate Broadleaf & Mixed Forests	c(20.206322, 53.7525)
22944	10449	Ciesla, A., M. Ralska-Jasiewiczowa, and E. Stupnicka. 1978. Palaeobotanical and geochemical investigations of the lacustrine deposits at Woryty near Olsztyn (northeast Poland). Polskie Archiwum Hydrobiologii 25(1-2):61-73.	NA		Europe	4	Temperate Broadleaf & Mixed Forests	c(20.206322, 53.7525)
22944	10450	Pawlikowski, M., M. Ralska-Jasiewiczowa, W. Schönborn, E. Stupnicka, and K. Szeroczynska. 1982. Woryty near Gietrzwald, Olsztyn Lake District, NE Poland - vegetational history and lake development during the last 12,000 years. Acta Palaeobotanica 22(1):85-116.	NA		Europe	4	Temperate Broadleaf & Mixed Forests	c(20.206322, 53.7525)
22966	985	Ammann, B., and A.F. Lotter. 1989. Late-Glacial radiocarbon- and palynostratigraphy on the Swiss Plateau. Boreas 18:109-126.	NA		Europe	4	Temperate Broadleaf & Mixed Forests	c(7.735, 46.82194)
22966	10324	Heeb, K., and M. Welten. 1972. Heeb, K., and M. Welten. 1972. Moore und Vegetationsgeschichte der Schwarzenegg und des Molassevorlandes zwischen dem Aaretal unterhalb Thun und dem obern Emmental. Mitteilungen der Naturforschenden Gesellschaft in Bern. Neue Folge, 29:1-54..	NA		Europe	4	Temperate Broadleaf & Mixed Forests	c(7.735, 46.82194)
22966	10382	van der Knaap, W.O., and B. Ammann. 1997. Depth-age relationships of 25 well-dated Swiss Holocene pollen sequences archived in the Alpine Palynological Data-Base. Revue de Paléobiologie 16(2):433-480.	NA		Europe	4	Temperate Broadleaf & Mixed Forests	c(7.735, 46.82194)
22966	10459	Oeschger, H., M. Welten, U. Eicher, M. Möll, T. Riesen, U. Siegenthaler, and S. Wegmüller. 1980. Oeschger, H., M. Welten, U. Eicher, M. Möll, T. Riesen, U. Siegenthaler, S. Wegmüller. 1980. 14C and other parameters during the Youger Dryas cold phase. Radiocarbon 22(2):299- 310..	10.1017/s0033822200009590		Europe	4	Temperate Broadleaf & Mixed Forests	c(7.735, 46.82194)
22964	985	Ammann, B., and A.F. Lotter. 1989. Late-Glacial radiocarbon- and palynostratigraphy on the Swiss Plateau. Boreas 18:109-126.	NA		Europe	4	Temperate Broadleaf & Mixed Forests	c(7.735, 46.82194)
22964	10459	Oeschger, H., M. Welten, U. Eicher, M. Möll, T. Riesen, U. Siegenthaler, and S. Wegmüller. 1980. Oeschger, H., M. Welten, U. Eicher, M. Möll, T. Riesen, U. Siegenthaler, S. Wegmüller. 1980. 14C and other parameters during the Youger Dryas cold phase. Radiocarbon 22(2):299- 310..	10.1017/s0033822200009590		Europe	4	Temperate Broadleaf & Mixed Forests	c(7.735, 46.82194)
22962	985	Ammann, B., and A.F. Lotter. 1989. Late-Glacial radiocarbon- and palynostratigraphy on the Swiss Plateau. Boreas 18:109-126.	NA		Europe	4	Temperate Broadleaf & Mixed Forests	c(7.735, 46.82194)
22962	10324	Heeb, K., and M. Welten. 1972. Heeb, K., and M. Welten. 1972. Moore und Vegetationsgeschichte der Schwarzenegg und des Molassevorlandes zwischen dem Aaretal unterhalb Thun und dem obern Emmental. Mitteilungen der Naturforschenden Gesellschaft in Bern. Neue Folge, 29:1-54..	NA		Europe	4	Temperate Broadleaf & Mixed Forests	c(7.735, 46.82194)
22962	10380	Welten, M. 1982. Welten, M. 1982. Vegetationsgeschichtliche Untersuchungen in den westlichen Schweizer Alpen: Bern-Wallis. Denkschriften der Schweizerischen Naturforschenden Gesellschaft, Vol. 95. DSNG 95. Textheft 104 pp., Diagrammheft 37 diagrams..	10.1007/978-3-0348-5359-0		Europe	4	Temperate Broadleaf & Mixed Forests	c(7.735, 46.82194)
22962	10458	Oeschger, H., and T. Riesen. 1967. Oeschger, H., and T. Riesen. 1967. Bern Radiocarbon Dates VI. Radiocarbon 9:28-34..	10.1017/s0033822200000448		Europe	4	Temperate Broadleaf & Mixed Forests	c(7.735, 46.82194)
22962	10459	Oeschger, H., M. Welten, U. Eicher, M. Möll, T. Riesen, U. Siegenthaler, and S. Wegmüller. 1980. Oeschger, H., M. Welten, U. Eicher, M. Möll, T. Riesen, U. Siegenthaler, S. Wegmüller. 1980. 14C and other parameters during the Youger Dryas cold phase. Radiocarbon 22(2):299- 310..	10.1017/s0033822200009590		Europe	4	Temperate Broadleaf & Mixed Forests	c(7.735, 46.82194)
22962	10460	Oeschger, H., T. Riesen, and J.C. Lerman. 1970. Oeschger, H., T. Riesen, and J.C. Lerman. 1970. Bern Radiocarbon Dates VII. Radiocarbon 12:358-384..	10.1017/s0033822200008146		Europe	4	Temperate Broadleaf & Mixed Forests	c(7.735, 46.82194)
22973	10445	Hahne, J. 1992. Untersuchungen zur spät- und postglazialen Vegetationsgeschichte im nordöstlichen Bayern (Bayerisches Vogtland, Fichtelgebirge, Steinwald). Flora 187:169-200.	10.1016/s0367-2530(17)32221-1		Europe	4	Temperate Broadleaf & Mixed Forests	c(11.8868, 50.12786)
22976	10461	Drescher-Schneider, R.E., J.L. de Beaulieu, M. Magny, A.V. Walter-Simonnet, G. Bossuet, L. Millet, E. Brugiapaglia, and A. Drescher. 2007. Vegetation history, climate and human impact over the last 15,000 years at Lago dell'Accesa (Tuscany, Central Italy). Vegetation History and Archaeobotany 16:279-299.	NA		Europe	12	Mediterranean Forests, Woodlands & Scrub	c(10.892302, 42.987498)
22978	10461	Drescher-Schneider, R.E., J.L. de Beaulieu, M. Magny, A.V. Walter-Simonnet, G. Bossuet, L. Millet, E. Brugiapaglia, and A. Drescher. 2007. Vegetation history, climate and human impact over the last 15,000 years at Lago dell'Accesa (Tuscany, Central Italy). Vegetation History and Archaeobotany 16:279-299.	NA		Europe	12	Mediterranean Forests, Woodlands & Scrub	c(10.892302, 42.987498)
22955	10112	Rybní?ek, K., and E. Rybní?ková. 2008. Upper Holocene dry land vegetation in the Moravian–Slovakian borderland (Czech and Slovak Republics). Vegetation History and Archaeobotany 17(6):701–711.	NA		Europe	4	Temperate Broadleaf & Mixed Forests	c(17.88861, 48.89417)
22955	10113	Rybní?ková, E., P. Hájková, and K. Rybní?ek. 2005. The origin and development of spring fen vegetation and ecosystems - palaeogeobotanical results. Pages 29-57 in A. Poulí?ková, M. Hájek, and K. Rybní?ek, editors. Ecology and palaeoecology of spring fens of the West Carpathians. Palacký University Olomouc, Academy of Sciences of the Czech Republic, Masaryk University Brno, Olomouc.	NA		Europe	4	Temperate Broadleaf & Mixed Forests	c(17.88861, 48.89417)
22960	9491	van der Knaap, W.O., J.F.N. van Leeuwen, A. Fankhauser, and B. Ammann. 2000. Palynostratigraphy of the last centuries in Switzerland based on 23 lake and mire deposits: chronostratigraphic pollen markers, regional patterns, and local histories. Review of Palaeoecology and Palynology 108(6):85-142. [DOI: 10.1191/0959683605hl852ft]	10.1191/0959683605hl852ft		Europe	5	Temperate Conifer Forests	c(7.97638, 46.6798)
22958	10438	Hahne, J. 1991. Untersuchungen zur spät- und postglazialen Vegetationsgeschichte im nördlichen Bayern (Rhön, Grabfeld, Lange Berge). Flora 185:17-32.	10.1016/s0367-2530(17)30440-1		Europe	4	Temperate Broadleaf & Mixed Forests	c(10.38791, 50.38469)
22988	9491	van der Knaap, W.O., J.F.N. van Leeuwen, A. Fankhauser, and B. Ammann. 2000. Palynostratigraphy of the last centuries in Switzerland based on 23 lake and mire deposits: chronostratigraphic pollen markers, regional patterns, and local histories. Review of Palaeoecology and Palynology 108(6):85-142. [DOI: 10.1191/0959683605hl852ft]	10.1191/0959683605hl852ft		Europe	5	Temperate Conifer Forests	c(8.020694, 46.66929)
22988	9857	Lotter, A.F., O. Heiri, W. Hofmann, W.O. van der Knaap, J.F.N. van Leeuwen, I.R. Walker, and L. Wick. 2006. Holocene timber-line dynamics at Bachalpsee, a lake at 2265 m a.s.l. in the northern Swiss Alps. Vegetation History and Archaeobotany 15(4):295-307. [DOI: 10.1007/s00334-006-0060-z]	10.1007/s00334-006-0060-z		Europe	5	Temperate Conifer Forests	c(8.020694, 46.66929)
23008	729	Bezusko, L.G., and V.A. Klimanov. 1987. Climate and vegetation of the plain part of the Ukrainian SSR West in the Late Post-glacial period. Ukrain'skyi Botanichnyi Zhurnal 43:54-58.	NA		Europe	4	Temperate Broadleaf & Mixed Forests	c(24.669768, 50.35164)
23008	730	Bezusko, L.G., V.A. Klimanov, and Y.R. Sheliag-Sosonko. 1988. Climatic conditions in Ukraine in the Late Post-glacial and Holocene. Pages 125-135 in , Paleoklimaty golotsena Evropeiyskoy territorii SSSR edition. Moscow, Russia.	NA		Europe	4	Temperate Broadleaf & Mixed Forests	c(24.669768, 50.35164)
23008	732	Klimanov, V.A., and L.G. Bezusko. 1981. Climate and vegetation of small Polessie in Holocene. Ukrain'skyi Botanichnyi Zhurnal 38:24-26.	NA		Europe	4	Temperate Broadleaf & Mixed Forests	c(24.669768, 50.35164)
23008	733	Sheliag-Sosonko, Y.R., and L.G. Bezusko. 1987. The oak- forests of Maloye Polessie in the Late Post-Glacial period. Ukrain'skyi Botanichnyi Zhurnal 71:4-8.	NA		Europe	4	Temperate Broadleaf & Mixed Forests	c(24.669768, 50.35164)
23008	760	Artyushenko, A.T., R.Y. Arap, L.G. Bezusko, E.O. Ilves, T.M. Kajutkina, and N.N. Kovalyukh. 1982. Razvitie prirody tyerritorii SSSR v pozdnem pleiystoytsyene i golotsenye [New data of Holocene vegetation of Ukraine]. Pages 173-179 in , Nauka edition. Moscow, Russia.	NA		Europe	4	Temperate Broadleaf & Mixed Forests	c(24.669768, 50.35164)
23008	761	Artyushenko, A.T., S.I. Parishkura-Turlo, G.O. Parchomenko, R.Y. Arap, and L.G. Bezusko. 1984. Obschaya i regionalnaya paleogeografia [History of Holocene vegetation of Ukraine]. Pages 104-120 in , Naukova dumka edition. Kiev, Ukraine.	NA		Europe	4	Temperate Broadleaf & Mixed Forests	c(24.669768, 50.35164)
23008	998	Artyushenko, A.T., R.Y. Arap, and L.G. Bezusko. 1982. Istoriya rastitelnosti zapadnyih oblastey Ukrainyi v chetvertichnom periode. [History of vegetation of western areas of Ukraine in Quartenary period]. Naukova dumka, Kiev, Ukraine.	NA		Europe	4	Temperate Broadleaf & Mixed Forests	c(24.669768, 50.35164)
23008	10479	Bezusko, L.G., E.O. Il'ves, and T.M. Kajutkina. 1980. New data on vegetation of small Polessie in Holocene. Ukrain'skyi Botanichnyi Zhurnal 38:24-26.	NA		Europe	4	Temperate Broadleaf & Mixed Forests	c(24.669768, 50.35164)
24042	10462	Knipping, M. 1989. Zur spät- und postglazialen Vegetationsgeschichte des Oberpfälzer Waldes. Dissertationes Botanicae 140:1-209.	NA		Europe	4	Temperate Broadleaf & Mixed Forests	c(12.54137, 49.60793)
24042	10463	Knipping, M. 1997. Pollenanalytische Untersuchungen zur Siedlungsgeschichte des Oberpfälzer Waldes. Telma 27:61-74.	NA		Europe	4	Temperate Broadleaf & Mixed Forests	c(12.54137, 49.60793)
23021	1099	Filipovitch, L. 1977. Palynological data for the postglacial distribution of Juglans in the composition of Bulgarian flora. Fitologija 6:32-37.	NA		Europe	4	Temperate Broadleaf & Mixed Forests	c(24.83333, 42.83333)
23021	1102	Filipovitch, L. 1992. Anthropogenic activity as a factor for the formation of contemporary plant communities in the central Sredna Gora mountain. Fitologija 43:30-35.	NA		Europe	4	Temperate Broadleaf & Mixed Forests	c(24.83333, 42.83333)
23021	1275	Petrov, S.I., and L. Filipovitch. 1987. Postglacial changes of the vegetation on the slopes of Sredna Gora mountain. Proceedings Nat. Conf. of Botany (Bulgaria):339-406.	NA		Europe	4	Temperate Broadleaf & Mixed Forests	c(24.83333, 42.83333)
24055	10490	Seiwald, A. 1980. Beiträge zur Vegetationsgeschichte Tirols IV: Natzer Plateau - Villanderer Alm. Ber. nat.-med. Verein Innsbruck 67:31-72. http://www.literature.at/alo?objid=10219.	NA		Europe	5	Temperate Conifer Forests	c(11.457572, 46.637822)
24059	10087	Pokorný, P., N. Boenke, M. Chytrá?ek, K. Nováková, J. Sádlo, J. Veselý, P. Kuneš, and V. Jankovská. 2006. Insight into the environment of a pre-Roman Iron Age hillfort at Vlada?, Czech Republic, using a multi-proxy approach. Vegetation History and Archaeobotany 15(4):419-433. [DOI: 10.1007/s00334-006-0064-8]	10.1007/s00334-006-0064-8		Europe	4	Temperate Broadleaf & Mixed Forests	c(13.213992, 50.078526)
24074	10304	Welten, M. 1982. Pollenanalytische Untersuchungen zur Vegetationsgeschichte des Schweizerischen Nationalparks. Ergebnisse der wissenschaftlichen Untersuchungen im Schweizerischen Nationalpark 16:1-43.	NA		Europe	5	Temperate Conifer Forests	c(10.336228, 46.469994)
24080	10304	Welten, M. 1982. Pollenanalytische Untersuchungen zur Vegetationsgeschichte des Schweizerischen Nationalparks. Ergebnisse der wissenschaftlichen Untersuchungen im Schweizerischen Nationalpark 16:1-43.	NA		Europe	5	Temperate Conifer Forests	c(10.336228, 46.469994)
24080	10382	van der Knaap, W.O., and B. Ammann. 1997. Depth-age relationships of 25 well-dated Swiss Holocene pollen sequences archived in the Alpine Palynological Data-Base. Revue de Paléobiologie 16(2):433-480.	NA		Europe	5	Temperate Conifer Forests	c(10.336228, 46.469994)
24102	10112	Rybní?ek, K., and E. Rybní?ková. 2008. Upper Holocene dry land vegetation in the Moravian–Slovakian borderland (Czech and Slovak Republics). Vegetation History and Archaeobotany 17(6):701–711.	NA		Europe	5	Temperate Conifer Forests	c(18.63083, 49.52056)
24102	10113	Rybní?ková, E., P. Hájková, and K. Rybní?ek. 2005. The origin and development of spring fen vegetation and ecosystems - palaeogeobotanical results. Pages 29-57 in A. Poulí?ková, M. Hájek, and K. Rybní?ek, editors. Ecology and palaeoecology of spring fens of the West Carpathians. Palacký University Olomouc, Academy of Sciences of the Czech Republic, Masaryk University Brno, Olomouc.	NA		Europe	5	Temperate Conifer Forests	c(18.63083, 49.52056)
24091	10490	Seiwald, A. 1980. Beiträge zur Vegetationsgeschichte Tirols IV: Natzer Plateau - Villanderer Alm. Ber. nat.-med. Verein Innsbruck 67:31-72. http://www.literature.at/alo?objid=10219.	NA		Europe	5	Temperate Conifer Forests	c(11.680222, 46.759926)
24061	10490	Seiwald, A. 1980. Beiträge zur Vegetationsgeschichte Tirols IV: Natzer Plateau - Villanderer Alm. Ber. nat.-med. Verein Innsbruck 67:31-72. http://www.literature.at/alo?objid=10219.	NA		Europe	5	Temperate Conifer Forests	c(11.45833, 46.66611)
24078	9519	Pokorný, P., and P. Kuneš. 2005. Holocene acidification process recorded in three pollen profiles from Czech sandstone and river terrace environments. Ferrantia 44:107-114.	NA		Europe	4	Temperate Broadleaf & Mixed Forests	c(14.276158, 50.891816)
24078	10328	Pokorný, P., P. Kuneš, and V. Abraham. 2008. Holocenní vývoj vegetace v ?eském Švýcarsku. Pages 35-49 in P. Bauer, V. Kopecký, and J. Šmucar, editors. Labské pískovce – historie, p?íroda a ochrana území. AOPK, Správa CHKO Labské pískovce, D??ín.	NA		Europe	4	Temperate Broadleaf & Mixed Forests	c(14.276158, 50.891816)
24050	10324	Heeb, K., and M. Welten. 1972. Heeb, K., and M. Welten. 1972. Moore und Vegetationsgeschichte der Schwarzenegg und des Molassevorlandes zwischen dem Aaretal unterhalb Thun und dem obern Emmental. Mitteilungen der Naturforschenden Gesellschaft in Bern. Neue Folge, 29:1-54..	NA		Europe	4	Temperate Broadleaf & Mixed Forests	c(7.35639, 46.83472)
24050	10380	Welten, M. 1982. Welten, M. 1982. Vegetationsgeschichtliche Untersuchungen in den westlichen Schweizer Alpen: Bern-Wallis. Denkschriften der Schweizerischen Naturforschenden Gesellschaft, Vol. 95. DSNG 95. Textheft 104 pp., Diagrammheft 37 diagrams..	10.1007/978-3-0348-5359-0		Europe	4	Temperate Broadleaf & Mixed Forests	c(7.35639, 46.83472)
24050	10382	van der Knaap, W.O., and B. Ammann. 1997. Depth-age relationships of 25 well-dated Swiss Holocene pollen sequences archived in the Alpine Palynological Data-Base. Revue de Paléobiologie 16(2):433-480.	NA		Europe	4	Temperate Broadleaf & Mixed Forests	c(7.35639, 46.83472)
24050	10500	Wegmüller, S., and M. Welten. 1973. Wegmüller, S., and M. Welten. 1973. Spätglaziale Bimstufflagen des Laacher Vulkanismus im Gebiet der westlichen Schweiz und der Dauphiné (F.). Eclogae geologicae Helvetiae, 60(3):533-541..	NA		Europe	4	Temperate Broadleaf & Mixed Forests	c(7.35639, 46.83472)
24108	10344	Rybní?ek, K., and E. Rybní?ková. 2004. Pollen analyses of sediments from the summit of the Praded range in the Hruby Jesenik Mts (Eastern Sudetes). Preslia 76(4):331-347.	NA		Europe	4	Temperate Broadleaf & Mixed Forests	c(17.217524, 50.084794)
24164	10536	Speranza, A. 2000. Solar and anthropogenic forcing of late-Holocene vegetation changes in the Czech Giant Mountains. Doctoral dissertation. University of Amsterdam, Amsterdam.	NA		Europe	4	Temperate Broadleaf & Mixed Forests	c(15.70752, 50.736004)
24118	10528	Nelle, O., S. Dreibrodt, and Y. Dannath. 2010. Combining pollen and charcoal: evaluating Holocene vegatation composition and dynamics. Journal of Archaeological Science 37:2126-2135.	NA		Europe	4	Temperate Broadleaf & Mixed Forests	c(12.857416, 48.953182)
24118	10529	Nelle, O. 2002. Zur holozänen Vegetations- und Waldnutzungsgeschichte des Vorderen Bayerischen Waldes anhand von Pollen- und Holzkohleanalysen. Hoppea - Denkschriften der Regensburgischen Botanischen Gesellschaft 63:161-361.	NA		Europe	4	Temperate Broadleaf & Mixed Forests	c(12.857416, 48.953182)
24110	10524	Göransson, H. 1977. The Flandrian vegetational history of southern Östergotland. Lundqua Thesis 3:1 - 147.	NA		Europe	4	Temperate Broadleaf & Mixed Forests	c(16.05602, 58.02114)
24106	10516	Bordon, A., O. Peyron, A.M. Lezine, S. Brewer, and E. Fouache. 2009. Pollen-inferred Late-Glacial and Holocene climate in southern Balkans (Lake Maliq). Quaternary International 200:19-30.	NA		Europe	12	Mediterranean Forests, Woodlands & Scrub	c(20.78333, 40.76667)
24106	10517	Denèfle, M., A.M. Lezine, E. Fouache, and J.J. Dufaure. 2000. A 12,000-Year Pollen Record from Lake Maliq, Albania. Quaternary Research 54:424-432.	NA		Europe	12	Mediterranean Forests, Woodlands & Scrub	c(20.78333, 40.76667)
24106	10518	Fouache, E., J.J. Dufaure, M. Denèfle, A.M. Lezine, P. Léra, F. Prendi, and G. Touchais. 2001. Man and environment around lake Maliq (southern Albania) during the Late Holocene. Vegetation History and Archaeobotany 10:79-86.	NA		Europe	12	Mediterranean Forests, Woodlands & Scrub	c(20.78333, 40.76667)
24155	10392	Seppä, H., and H.J.B. Birks. 2001. July mean temperature and annual precipitation trends during the Holocene in the Fennoscandia tree-line area: pollen based climate reconstruction. The Holocene 11(5):527-539.	NA		Europe	6	Boreal Forests/Taiga	c(22.05346, 68.68811)
24155	10539	Seppä, H., and S. Hicks. 2006. Integration of modern and past pollen accumulation rate (PAR) records across the arctic tree-line: a method for more precise vegetation reconstructions. Quaternary Science Reviews 25:1501-1516.	NA		Europe	6	Boreal Forests/Taiga	c(22.05346, 68.68811)
24112	10525	Pokorný, P., and W.O. van der Knaap. 2010. 10.Na Bahne (Czech Republic): Vegetation development over the last 2.5 millenia in the Eastern Bohemian lowland. Grana 49(1):79-81. [DOI: 10.1080/00173130903435846]	10.1080/00173130903435846		Europe	4	Temperate Broadleaf & Mixed Forests	c(15.96132, 50.198894)
24112	10526	Zakrzewski, R.J., and J.L. Maxfield. 1971. Occurrence of Clethrionomys in the Late Pleistocene of Kansas. Journal of Mammalogy 52(3):620-621. Notes: Zakrzewski, R. J., and Maxfield. J. L., 1971, Occurrence of Clethrionomys in the late Pleistocene of Kansas: Journal of Mammalogy, v. 52, no. 3, p. 620-621	NA		Europe	4	Temperate Broadleaf & Mixed Forests	c(15.96132, 50.198894)
40484	14094	Roos-Barraclough, F. 2002. Roos-Barraclough, F. 2002. Retrospective analysis of net atmospheric mercury deposition rates and climatic change using peat cores. Ph.D. Diss., University of Bern..	NA		Europe	4	Temperate Broadleaf & Mixed Forests	c(7.05, 47.24056)
40484	14095	Roos-Barraclough, F., W.O. van der Knaap, J.F.N. van Leeuwen, and W. Shotyk. 2004. Roos-Barraclough, F., W.O. van der Knaap, J.F.N. van Leeuwen, and W. Shotyk. 2004. A Late-glacial and Holocene record of climate change from a Swiss peat humification profile. The Holocene 14, 1:7-19..	NA		Europe	4	Temperate Broadleaf & Mixed Forests	c(7.05, 47.24056)
24183	9491	van der Knaap, W.O., J.F.N. van Leeuwen, A. Fankhauser, and B. Ammann. 2000. Palynostratigraphy of the last centuries in Switzerland based on 23 lake and mire deposits: chronostratigraphic pollen markers, regional patterns, and local histories. Review of Palaeoecology and Palynology 108(6):85-142. [DOI: 10.1191/0959683605hl852ft]	10.1191/0959683605hl852ft		Europe	4	Temperate Broadleaf & Mixed Forests	c(7.05, 47.24056)
24183	10533	Fankhauser, A. 1995. Pollenanalytische Untersuchungen zur jüngsten Vegetationsgeschichte der Franches Montagnes. Doctoral dissertation. University of Bern, Bern, Switzerland. Notes: Diplomarbeit der Philosophisch-naturwissenschaftlichen, Systematisch-Geobotanisches Institut der Universität Bern. 91 pp., 4 pollen diagrams.	NA		Europe	4	Temperate Broadleaf & Mixed Forests	c(7.05, 47.24056)
40452	14094	Roos-Barraclough, F. 2002. Roos-Barraclough, F. 2002. Retrospective analysis of net atmospheric mercury deposition rates and climatic change using peat cores. Ph.D. Diss., University of Bern..	NA		Europe	4	Temperate Broadleaf & Mixed Forests	c(7.05, 47.24056)
40452	14095	Roos-Barraclough, F., W.O. van der Knaap, J.F.N. van Leeuwen, and W. Shotyk. 2004. Roos-Barraclough, F., W.O. van der Knaap, J.F.N. van Leeuwen, and W. Shotyk. 2004. A Late-glacial and Holocene record of climate change from a Swiss peat humification profile. The Holocene 14, 1:7-19..	NA		Europe	4	Temperate Broadleaf & Mixed Forests	c(7.05, 47.24056)
24190	10380	Welten, M. 1982. Welten, M. 1982. Vegetationsgeschichtliche Untersuchungen in den westlichen Schweizer Alpen: Bern-Wallis. Denkschriften der Schweizerischen Naturforschenden Gesellschaft, Vol. 95. DSNG 95. Textheft 104 pp., Diagrammheft 37 diagrams..	10.1007/978-3-0348-5359-0		Europe	5	Temperate Conifer Forests	c(8.02306, 46.2525)
24190	10382	van der Knaap, W.O., and B. Ammann. 1997. Depth-age relationships of 25 well-dated Swiss Holocene pollen sequences archived in the Alpine Palynological Data-Base. Revue de Paléobiologie 16(2):433-480.	NA		Europe	5	Temperate Conifer Forests	c(8.02306, 46.2525)
24195	10380	Welten, M. 1982. Welten, M. 1982. Vegetationsgeschichtliche Untersuchungen in den westlichen Schweizer Alpen: Bern-Wallis. Denkschriften der Schweizerischen Naturforschenden Gesellschaft, Vol. 95. DSNG 95. Textheft 104 pp., Diagrammheft 37 diagrams..	10.1007/978-3-0348-5359-0		Europe	5	Temperate Conifer Forests	c(7.84417, 46.28306)
24195	10382	van der Knaap, W.O., and B. Ammann. 1997. Depth-age relationships of 25 well-dated Swiss Holocene pollen sequences archived in the Alpine Palynological Data-Base. Revue de Paléobiologie 16(2):433-480.	NA		Europe	5	Temperate Conifer Forests	c(7.84417, 46.28306)
24181	10543	Treml, V., V. Jankovská, and L. Petr. 2008. Holocene dynamics of the alpine timberline in High Sudetes. Biologia 63(1):73-80. [DOI: 10.2478/s11756-008-0021-3]	10.2478/s11756-008-0021-3		Europe	4	Temperate Broadleaf & Mixed Forests	c(15.551962, 50.762596)
24181	10544	Jankovská, V. 2004. Krkonoše v dob? poledové - vegetace a krajina [Giant Mountains in Postglacial - vegetation and landscape]. Opera Corcontica 41:111-123.	NA		Europe	4	Temperate Broadleaf & Mixed Forests	c(15.551962, 50.762596)
24181	10545	Engel, Z., D. Nývlt, M. K?ížek, V. Treml, V. Jankovská, and L. Lisá. 2010. Sedimentary evidence of landscape and climate history since the end of MIS 3 in the Krkonose Mountains, Czech Republic. Quaternary Science Reviews 29(7-8):913-927. [DOI: 10.1016/j.quascirev.2009.12.008]	10.1016/j.quascirev.2009.12.008		Europe	4	Temperate Broadleaf & Mixed Forests	c(15.551962, 50.762596)
40439	10575	Wegmüller, S. 1966. Wegmüller, S. 1966. Über die spät- und postglaziale Vegetationsgeschichte des südwestlichen Jura. Beiträge zur Geobatanischen Landesaufnahme der Schweiz, 48:1-143..	NA		Europe	4	Temperate Broadleaf & Mixed Forests	c(6.12357, 46.49687)
40439	12728	Gfeller, C., and H. Oeschger. 1963. Gfeller, C., and H. Oeschger. 1963. Bern Radiocarbon Dates III. Radiocarbon, 5:305-311..	10.1017/s0033822200036924		Europe	4	Temperate Broadleaf & Mixed Forests	c(6.12357, 46.49687)
40439	12729	Oeschger, H., and T. Riesen. 1965. Oeschger, H., and T. Riesen. 1965. Bern Radiocarbon Dates IV. Radiocarbon, 7:1-9..	10.1017/s0033822200037048		Europe	4	Temperate Broadleaf & Mixed Forests	c(6.12357, 46.49687)
24221	10546	Speranza, A., J. van der Plicht, and B. van Geel. 2000. Improving the time control of the Subboreal/Subatlantic transition in a Czech peat sequence by 14C wiggle-matching. Quaternary Science Reviews 19(16):1589-1604. [DOI: 10.1016/S0277-3791(99)00108-0]	10.1016/S0277-3791(99)00108-0		Europe	4	Temperate Broadleaf & Mixed Forests	c(15.541672, 50.76618)
24236	9517	Dreslerová, D., E. B?ízová, E. R?ži?ková, and A. Zeman. 2004. Holocene environmental processes and alluvial archaeology in the middle Labe (Elbe) valley. Pages 121-171 in M. Gojda, editor. Ancient landscape, settlement dynamics and non-destructive archaeology. Academia, nakladatelstvi Academie ved ceske republiky, Prague, Czech Republic.	NA		Europe	4	Temperate Broadleaf & Mixed Forests	c(14.573476, 50.259284)
24236	10562	B?ízová, E. 1999. Late Glacial and Holocene development of the vegetation in the Labe (Elbe) River flood-plain (Central Bohemia, Czech Republic). Acta Paleobotanica Suppl. 2:549-554.	NA		Europe	4	Temperate Broadleaf & Mixed Forests	c(14.573476, 50.259284)
24238	9517	Dreslerová, D., E. B?ízová, E. R?ži?ková, and A. Zeman. 2004. Holocene environmental processes and alluvial archaeology in the middle Labe (Elbe) valley. Pages 121-171 in M. Gojda, editor. Ancient landscape, settlement dynamics and non-destructive archaeology. Academia, nakladatelstvi Academie ved ceske republiky, Prague, Czech Republic.	NA		Europe	4	Temperate Broadleaf & Mixed Forests	c(14.66948, 50.198036)
24238	10562	B?ízová, E. 1999. Late Glacial and Holocene development of the vegetation in the Labe (Elbe) River flood-plain (Central Bohemia, Czech Republic). Acta Paleobotanica Suppl. 2:549-554.	NA		Europe	4	Temperate Broadleaf & Mixed Forests	c(14.66948, 50.198036)
24243	10564	Pokorný, P., and W.O. van der Knaap. 2011. 15. Brve (Czech Republic): Vegetation development over the last about 2.5 millennia in the Bohemian Lowland close to Prague. Grana 50(4):311-313. [DOI: 10.1080/00173134.2011.645551]	10.1080/00173134.2011.645551		Europe	4	Temperate Broadleaf & Mixed Forests	c(14.23871, 50.06635)
24243	10565	Novák, J., L. Lisá, P. Pokorný, and M. Kuna. 2012. Charcoal analyses as an environmental tool for the study of Early Medieval sunken houses infills in Roztoky near Prague, Czech Republic. Journal of Archaeological Science 39:808-817. [DOI: 10.1016/j.jas.2011.06.026]	10.1016/j.jas.2011.06.026		Europe	4	Temperate Broadleaf & Mixed Forests	c(14.23871, 50.06635)
24312	10380	Welten, M. 1982. Welten, M. 1982. Vegetationsgeschichtliche Untersuchungen in den westlichen Schweizer Alpen: Bern-Wallis. Denkschriften der Schweizerischen Naturforschenden Gesellschaft, Vol. 95. DSNG 95. Textheft 104 pp., Diagrammheft 37 diagrams..	10.1007/978-3-0348-5359-0		Europe	5	Temperate Conifer Forests	c(7.99056, 46.37194)
24312	10382	van der Knaap, W.O., and B. Ammann. 1997. Depth-age relationships of 25 well-dated Swiss Holocene pollen sequences archived in the Alpine Palynological Data-Base. Revue de Paléobiologie 16(2):433-480.	NA		Europe	5	Temperate Conifer Forests	c(7.99056, 46.37194)
24302	10380	Welten, M. 1982. Welten, M. 1982. Vegetationsgeschichtliche Untersuchungen in den westlichen Schweizer Alpen: Bern-Wallis. Denkschriften der Schweizerischen Naturforschenden Gesellschaft, Vol. 95. DSNG 95. Textheft 104 pp., Diagrammheft 37 diagrams..	10.1007/978-3-0348-5359-0		Europe	5	Temperate Conifer Forests	c(8.02556, 46.38972)
40582	10380	Welten, M. 1982. Welten, M. 1982. Vegetationsgeschichtliche Untersuchungen in den westlichen Schweizer Alpen: Bern-Wallis. Denkschriften der Schweizerischen Naturforschenden Gesellschaft, Vol. 95. DSNG 95. Textheft 104 pp., Diagrammheft 37 diagrams..	10.1007/978-3-0348-5359-0		Europe	5	Temperate Conifer Forests	c(8.02556, 46.38972)
40582	10382	van der Knaap, W.O., and B. Ammann. 1997. Depth-age relationships of 25 well-dated Swiss Holocene pollen sequences archived in the Alpine Palynological Data-Base. Revue de Paléobiologie 16(2):433-480.	NA		Europe	5	Temperate Conifer Forests	c(8.02556, 46.38972)
24303	10380	Welten, M. 1982. Welten, M. 1982. Vegetationsgeschichtliche Untersuchungen in den westlichen Schweizer Alpen: Bern-Wallis. Denkschriften der Schweizerischen Naturforschenden Gesellschaft, Vol. 95. DSNG 95. Textheft 104 pp., Diagrammheft 37 diagrams..	10.1007/978-3-0348-5359-0		Europe	5	Temperate Conifer Forests	c(8.02556, 46.38972)
24277	10462	Knipping, M. 1989. Zur spät- und postglazialen Vegetationsgeschichte des Oberpfälzer Waldes. Dissertationes Botanicae 140:1-209.	NA		Europe	4	Temperate Broadleaf & Mixed Forests	c(12.3875, 49.72972)
24277	10463	Knipping, M. 1997. Pollenanalytische Untersuchungen zur Siedlungsgeschichte des Oberpfälzer Waldes. Telma 27:61-74.	NA		Europe	4	Temperate Broadleaf & Mixed Forests	c(12.3875, 49.72972)
24300	10380	Welten, M. 1982. Welten, M. 1982. Vegetationsgeschichtliche Untersuchungen in den westlichen Schweizer Alpen: Bern-Wallis. Denkschriften der Schweizerischen Naturforschenden Gesellschaft, Vol. 95. DSNG 95. Textheft 104 pp., Diagrammheft 37 diagrams..	10.1007/978-3-0348-5359-0		Europe	5	Temperate Conifer Forests	c(8.03028, 46.37972)
24300	10382	van der Knaap, W.O., and B. Ammann. 1997. Depth-age relationships of 25 well-dated Swiss Holocene pollen sequences archived in the Alpine Palynological Data-Base. Revue de Paléobiologie 16(2):433-480.	NA		Europe	5	Temperate Conifer Forests	c(8.03028, 46.37972)
24317	10380	Welten, M. 1982. Welten, M. 1982. Vegetationsgeschichtliche Untersuchungen in den westlichen Schweizer Alpen: Bern-Wallis. Denkschriften der Schweizerischen Naturforschenden Gesellschaft, Vol. 95. DSNG 95. Textheft 104 pp., Diagrammheft 37 diagrams..	10.1007/978-3-0348-5359-0		Europe	5	Temperate Conifer Forests	c(7.845, 46.19556)
24319	10380	Welten, M. 1982. Welten, M. 1982. Vegetationsgeschichtliche Untersuchungen in den westlichen Schweizer Alpen: Bern-Wallis. Denkschriften der Schweizerischen Naturforschenden Gesellschaft, Vol. 95. DSNG 95. Textheft 104 pp., Diagrammheft 37 diagrams..	10.1007/978-3-0348-5359-0		Europe	5	Temperate Conifer Forests	c(7.845, 46.19556)
24319	10382	van der Knaap, W.O., and B. Ammann. 1997. Depth-age relationships of 25 well-dated Swiss Holocene pollen sequences archived in the Alpine Palynological Data-Base. Revue de Paléobiologie 16(2):433-480.	NA		Europe	5	Temperate Conifer Forests	c(7.845, 46.19556)
24321	10380	Welten, M. 1982. Welten, M. 1982. Vegetationsgeschichtliche Untersuchungen in den westlichen Schweizer Alpen: Bern-Wallis. Denkschriften der Schweizerischen Naturforschenden Gesellschaft, Vol. 95. DSNG 95. Textheft 104 pp., Diagrammheft 37 diagrams..	10.1007/978-3-0348-5359-0		Europe	5	Temperate Conifer Forests	c(7.99167, 46.34111)
24321	10382	van der Knaap, W.O., and B. Ammann. 1997. Depth-age relationships of 25 well-dated Swiss Holocene pollen sequences archived in the Alpine Palynological Data-Base. Revue de Paléobiologie 16(2):433-480.	NA		Europe	5	Temperate Conifer Forests	c(7.99167, 46.34111)
24327	10598	Gerasimidis, A., and N. Athanasiadis. 1995. Woodland history of northern Greece from the mid Holocene to recent time based on evidence from peat pollen profiles. Vegetation History and Archaeobotany 4:109-116.	NA		Europe	4	Temperate Broadleaf & Mixed Forests	c(23.58353, 41.27384)
24327	10599	Gerasimidis, A. 2000. Palynological evidence for human influence on the vegetation of mountain regions in northern Greece: the case of Lailias, Serres. Pages 10-20 in P. Halstead and C. Frederick, editors. Landscape and Land Use in Postglacial Greece. Sheffield studies in Aegian Archaeology. Sheffield Academic Press, Sheffield, England.	NA		Europe	4	Temperate Broadleaf & Mixed Forests	c(23.58353, 41.27384)
24339	10598	Gerasimidis, A., and N. Athanasiadis. 1995. Woodland history of northern Greece from the mid Holocene to recent time based on evidence from peat pollen profiles. Vegetation History and Archaeobotany 4:109-116.	NA		Europe	4	Temperate Broadleaf & Mixed Forests	c(22.27472, 41.05167)
24339	10605	Gerasimidis, A., N. Athanasiadis, and S. Panajiotidis. 2008. Contributions to the European Pollen Database. 4. Mount Paiko (northern Greece). Grana 47:316-318.	NA		Europe	4	Temperate Broadleaf & Mixed Forests	c(22.27472, 41.05167)
24348	10608	Guiter, F., V. Andrieu-Ponel, G. Digerfeldt, M. Reille, J.L. de Beaulieu, and P. Ponel. 2005. Vegetation history and lake level changes from the Younger Dryas to the present in Eastern Pyrenees (France): pollen, plant macrofossils and lithostratigraphy from Lake Racou (2000 m a.s.l.). Vegetation History and Archaeobotany 14:99-118.	NA		Europe	4	Temperate Broadleaf & Mixed Forests	c(2.00833, 42.55417)
24390	10628	Jahns, S. 2005. The Holocene history of vegetation and settlement at the coastal site of Lake Voulkaria in Acarnania, western Greece. Vegetation History and Archaeobotany 14:55-66.	NA		NA	NA	NA	c(NA, NA)
53188	18421	Katrantsiotis, C., E. Norström, R.H. Smittenberg, M. Finne, E. Weiberg, M. Hättestrand, P. Avramidis, and S. Wastegård. 2019. Climate changes in the Eastern Mediterranean over the last 5000 years and their links to the high-altitude atmospheric patterns and Asian monsoons. Global and Planetary Change 175:36-51.	NA		Europe	12	Mediterranean Forests, Woodlands & Scrub	c(22.727804, 37.577542)
53188	19121	Vignola, C., M. Hättestrand, A. Bonnier, M. Finné, A. Izdebski, C. Katrantsiotis, K. Kouli, G.C. Liakopoulos, E. Norström, M. Papadaki, N.A. Strandberg, E. Weiberg, and A. Masi. 2022. Mid-late Holocene vegetation history of the Argive Plain (Peloponnese, Greece) as inferred from a pollen record from ancient Lake Lerna. PLOS ONE 17:1-36.	NA		Europe	12	Mediterranean Forests, Woodlands & Scrub	c(22.727804, 37.577542)
24376	10625	Jahns, S. 1993. On the Holocene vegetation history of the Argive Plain (Peloponese, southern Greece). Vegetation History and Archaeobotany 2:187-203.	NA		Europe	12	Mediterranean Forests, Woodlands & Scrub	c(22.727804, 37.577542)
52236	16836	Jouffroy-Bapicot, I., B. Vannière, V. Iglesias, M. Debret, and J.F. Delerras. 2016. 2000 Years of Grazing History and the Making of the Cretan Mountain Landscape, Greece. PLOS ONE 11(6):1-24. [DOI: 10.1371/journal.pone.0156875]	10.1371/journal.pone.0156875		Europe	12	Mediterranean Forests, Woodlands & Scrub	c(24.277954, 35.248806)
24386	10627	Atherden, M.A., and J.A. Hall. 1999. Human impact on vegetation in the White Mountains of Crete since AD 500. The Holocene 9:183-193.	NA		Europe	12	Mediterranean Forests, Woodlands & Scrub	c(24.277954, 35.248806)
24388	10627	Atherden, M.A., and J.A. Hall. 1999. Human impact on vegetation in the White Mountains of Crete since AD 500. The Holocene 9:183-193.	NA		Europe	12	Mediterranean Forests, Woodlands & Scrub	c(24.277954, 35.248806)
48952	10632	Reille, M., J.L. de Beaulieu, and A. Pons. 1985. Recherches pollenanalytiques sur l'histoire Tardiglaciaire et Holocène de la végétation du Cézalier, de la Planèze de St-Flour et de la Margeride (Massif-Central, France). Pollen et Spores 27(2):209-270.	NA		Europe	4	Temperate Broadleaf & Mixed Forests	c(2.895, 45.09)
48952	16849	Reille, M., and J.L. de Beaulieu. 1981. Analyse pollinique de l'étang de Cheylade (Massif Central, France): histoire tardiglaciaire et holocène de la végétation de la planèze de Saint-Flour. Compte Rendu de l'Académie des Sciences Paris 292(III):243-246.	NA		Europe	4	Temperate Broadleaf & Mixed Forests	c(2.895, 45.09)
24412	10631	de Beaulieu, J.L., A. Pons, and M. Reille. 1985. Recherches pollenanalystiaques sur l'histoire Tardiglaciaire et Holocène de la végétation des Monts d'Aubrac (Massif Central, France). Review of Palaeobotany and Palynology 44:37-80.	NA		Europe	4	Temperate Broadleaf & Mixed Forests	c(3.085, 44.74722)
25455	11063	Pulido, M. 2006. Conséquenses de l'anthropisation sur la dynamique postglaciaire de la végétation dans le sud du Massif Central, France. [Anthropogenic impact on the postglacial vegetation dynamics in South Massif Central, France].. Doctoral dissertation. Université d'Aix-Marseille, Marseille, France.	NA		Europe	4	Temperate Broadleaf & Mixed Forests	c(3.6, 44.45)
24491	10651	Pastore, R.T. 1985. Excavations at Boyd's Cove - 1984: a preliminary report. Pages 322-327 in J.S. Thomson and C. Thomson, editors. Archaeology in Newfoundland & Labrador 1984, Annual Report 5.	NA		Europe	4	Temperate Broadleaf & Mixed Forests	c(-0.85389, 47.3925)
24491	10652	Pastore, R.T. 1987. Fishermen, furriers, and Beothuks: the economy of extinction. Man in the Northeast 33:47-62.	NA		Europe	4	Temperate Broadleaf & Mixed Forests	c(-0.85389, 47.3925)
24481	10647	Visset, L., A.L. Cyprien, N. Carcaud, and A. Ouguerram. 2003. De la fin du Mésolithique au Néolithique, l'évolution du paysage végétal dans le bassin de de la Loire océanique et moyenne. In: Approche archéologique de l'environnement et de l'aménagement du territoire lignien.. Notes: Acte de Colloque. Fédération Archéologique du Loiret, 117-123.	NA		Europe	4	Temperate Broadleaf & Mixed Forests	c(-0.91917, 46.96361)
24488	10649	Marguerie, D., and L. Visset. 1995. Etude palynologique des tourbières de Yeun Elez, réservoir Saint-Michel, Monts d'Arrée (Finistère) : contribution à la connaissance du développement et de la sauvegarde des marais.. Conseil Général du Finistère and CNRS-UMR 6566, Finistère, France.	NA		Europe	4	Temperate Broadleaf & Mixed Forests	c(-3.88722, 48.35361)
24488	10650	Visset, L., and D. Marguerie. 1995. L'histoire du Venec. Tourbières et bas-marais. Penn ar Bed 159:62-66.	NA		Europe	4	Temperate Broadleaf & Mixed Forests	c(-3.88722, 48.35361)
25466	11063	Pulido, M. 2006. Conséquenses de l'anthropisation sur la dynamique postglaciaire de la végétation dans le sud du Massif Central, France. [Anthropogenic impact on the postglacial vegetation dynamics in South Massif Central, France].. Doctoral dissertation. Université d'Aix-Marseille, Marseille, France.	NA		Europe	4	Temperate Broadleaf & Mixed Forests	c(3.6, 44.43333)
25466	11064	Jouffroy-Bapicot, I., M. Pulido, S. Baron, D. Galop, F. Monna, M. Lavoie, A. Ploquin, C. Petit, J.L. de Beaulieu, and H. Richard. 2007. Environmental impact of early palaeometallurgy: pollen and geochemical analysis. Vegetation History and Archaeobotany 16:251-258.	NA		Europe	4	Temperate Broadleaf & Mixed Forests	c(3.6, 44.43333)
24479	10646	Visset, L. 1988. The brière Marshlands : a palynological survey. New Phytologist 110:409-424.	NA		Europe	4	Temperate Broadleaf & Mixed Forests	c(-2.15917, 47.3725)
24467	725	van Zeist, W., and M.R. van der Spoel-Walvius. 1980. A palynological study of the Late-Glacial and the Postglacial in the Paris basin. Palaeohistoria 23:67-108.	NA		Europe	4	Temperate Broadleaf & Mixed Forests	c(3.13333, 49.18333)
24493	10653	Visset, L., G. Hauray, L. Charrieau, and N. Rouzeau. 2001. Paléoenvironnement urbain : histoire du comblement des vallées de la métropole nantaise, du Tardiglaciaire à la fin de l'Holocène. Annales de Bretagne et des Pays de l'Ouest 108:147-164.	NA		Europe	4	Temperate Broadleaf & Mixed Forests	c(-1.55722, 47.21389)
24513	10657	Visset, L. 1989. La tourbière de Landemarais en Parigné (Ille-et-Vilaine, France). 2. Etude pollinique. Lejeunia 129(16-26).	NA		Europe	4	Temperate Broadleaf & Mixed Forests	c(-1.18167, 48.44167)
48989	10655	Visset, L., A.L. Cyprien, and N. Carcaud. 2010. Paléoenvironnements tardiglaciaires et holocènes de l'Orléanais (Loiret). Les sites de Saint-Benoît-sur-Loire et de la vallée des Mauves à Meung-sur-Loire. Revue Archéologique du Loiret 34:11-26.	NA		Europe	4	Temperate Broadleaf & Mixed Forests	c(2.31917, 47.81028)
48989	10664	Castanet, C. 2008. La Loire en val d'Orléans. Dynamiques fluviales et socio-environnementales durant les derniers 30 000 ans : de l'hydrosystème à l'anthroposystème.. Doctoral dissertation. Université de Paris1-Panthéon-Sorbonne, Paris, France.	NA		Europe	4	Temperate Broadleaf & Mixed Forests	c(2.31917, 47.81028)
48989	10665	Cyprien, A.L., L. Visset, D. Barbier, C. Castanet, M. Garcin, and N. Carcaud. 2006. (Unpubished) Paléoenvironnements de la vallée de la Loire moyenne dans l'Orléanais (France). Exemples de sites de Meung-sur-Loire et de Saint-Benoit-sur-Loire.. Notes: Unpublished draft	NA		Europe	4	Temperate Broadleaf & Mixed Forests	c(2.31917, 47.81028)
24532	1002	Barbier, D. 1999. Histoire de la végétation du nord-mayennais de la fin du Weichsélien à l'aube du XXIeme siècle. Mise en évidence d'un Tardiglaciaire armoricain. Interactions Homme-Milieu. Doctoral dissertation. Université de Nantes, Nantes, France. Notes: Biologie. Spécialité : Palynologie. Ed. Groupe d'Etudes des Milieux naturels. Vol.I, texte : 285 p., Vol.II, illustrations : 63 fig.	NA		Europe	4	Temperate Broadleaf & Mixed Forests	c(-0.42778, 48.35)
24530	1002	Barbier, D. 1999. Histoire de la végétation du nord-mayennais de la fin du Weichsélien à l'aube du XXIeme siècle. Mise en évidence d'un Tardiglaciaire armoricain. Interactions Homme-Milieu. Doctoral dissertation. Université de Nantes, Nantes, France. Notes: Biologie. Spécialité : Palynologie. Ed. Groupe d'Etudes des Milieux naturels. Vol.I, texte : 285 p., Vol.II, illustrations : 63 fig.	NA		Europe	4	Temperate Broadleaf & Mixed Forests	c(-0.42778, 48.35)
24542	10659	Cyprien, A.L., and L. Visset. 2007. b. Complément à l'étude palynologique du sondage Parcay 1 (Vallée de la Vienne).. 9, Laboratoire d'Ecologie et des Paléoenvironnements Atlantiques. Université de Nantes, Nantes, France.	NA		Europe	4	Temperate Broadleaf & Mixed Forests	c(0.48, 47.10583)
24542	10660	Cyprien, A.L., and L. Visset. 2006. a. Etude palynologique du sondage Parcay 1 (Vallée de la Vienne). Rapport préliminaire.. 10, Laboratoire d'Ecologie et des Paléoenvironnements Atlantiques, Université de Nantes, Nantes, France.	10.4000/books.pur.7621		Europe	4	Temperate Broadleaf & Mixed Forests	c(0.48, 47.10583)
24534	10659	Cyprien, A.L., and L. Visset. 2007. b. Complément à l'étude palynologique du sondage Parcay 1 (Vallée de la Vienne).. 9, Laboratoire d'Ecologie et des Paléoenvironnements Atlantiques. Université de Nantes, Nantes, France.	NA		Europe	4	Temperate Broadleaf & Mixed Forests	c(0.48056, 47.09222)
24534	10660	Cyprien, A.L., and L. Visset. 2006. a. Etude palynologique du sondage Parcay 1 (Vallée de la Vienne). Rapport préliminaire.. 10, Laboratoire d'Ecologie et des Paléoenvironnements Atlantiques, Université de Nantes, Nantes, France.	10.4000/books.pur.7621		Europe	4	Temperate Broadleaf & Mixed Forests	c(0.48056, 47.09222)
24516	10656	McGhee, R., and J.A. Tuck. 1975. An Archaic sequence from the Strait of Belle Isle, Labrador. Mercury Series 34. Archaeological Survey of Canada, Ottawa, Ontario, Canada.	10.1353/book65273		Europe	4	Temperate Broadleaf & Mixed Forests	c(1.16389, 46.80944)
24524	1002	Barbier, D. 1999. Histoire de la végétation du nord-mayennais de la fin du Weichsélien à l'aube du XXIeme siècle. Mise en évidence d'un Tardiglaciaire armoricain. Interactions Homme-Milieu. Doctoral dissertation. Université de Nantes, Nantes, France. Notes: Biologie. Spécialité : Palynologie. Ed. Groupe d'Etudes des Milieux naturels. Vol.I, texte : 285 p., Vol.II, illustrations : 63 fig.	NA		Europe	4	Temperate Broadleaf & Mixed Forests	c(-0.575, 48.43889)
24507	10655	Visset, L., A.L. Cyprien, and N. Carcaud. 2010. Paléoenvironnements tardiglaciaires et holocènes de l'Orléanais (Loiret). Les sites de Saint-Benoît-sur-Loire et de la vallée des Mauves à Meung-sur-Loire. Revue Archéologique du Loiret 34:11-26.	NA		Europe	4	Temperate Broadleaf & Mixed Forests	c(1.69972, 47.85861)
24526	1002	Barbier, D. 1999. Histoire de la végétation du nord-mayennais de la fin du Weichsélien à l'aube du XXIeme siècle. Mise en évidence d'un Tardiglaciaire armoricain. Interactions Homme-Milieu. Doctoral dissertation. Université de Nantes, Nantes, France. Notes: Biologie. Spécialité : Palynologie. Ed. Groupe d'Etudes des Milieux naturels. Vol.I, texte : 285 p., Vol.II, illustrations : 63 fig.	NA		Europe	4	Temperate Broadleaf & Mixed Forests	c(-0.91667, 48.43333)
24572	10677	Cyprien, A.L., L. Visset, and L. Charrieau. 2004. Etudes palynologiques du site de la Grande Brousse, Vallée de la Choisille, Communes de Cérelles et Chanceaux-sur-Choisille (Indre-et-Loire).. Rapport Définitif, Université de Nantes, Nantes, France.	NA		Europe	4	Temperate Broadleaf & Mixed Forests	c(0.67417, 47.48667)
24574	10677	Cyprien, A.L., L. Visset, and L. Charrieau. 2004. Etudes palynologiques du site de la Grande Brousse, Vallée de la Choisille, Communes de Cérelles et Chanceaux-sur-Choisille (Indre-et-Loire).. Rapport Définitif, Université de Nantes, Nantes, France.	NA		Europe	4	Temperate Broadleaf & Mixed Forests	c(0.67417, 47.48667)
24576	10677	Cyprien, A.L., L. Visset, and L. Charrieau. 2004. Etudes palynologiques du site de la Grande Brousse, Vallée de la Choisille, Communes de Cérelles et Chanceaux-sur-Choisille (Indre-et-Loire).. Rapport Définitif, Université de Nantes, Nantes, France.	NA		Europe	4	Temperate Broadleaf & Mixed Forests	c(0.67417, 47.48667)
24563	10673	Cyprien, A.L., and L. Visset. 2006. Etude palynologique du site de Charenay -CHA11- Vallée de la Choisille.. Rapport Définitif Novembre 2006., Université de Nantes, Nantes, France.	NA		Europe	4	Temperate Broadleaf & Mixed Forests	c(0.64222, 47.40472)
24555	10669	Visset, L., C. Delalande, and C. Joly. 2006. Tourbière et marécage à Hoedic. Histoire du paysage depuis 6000 ans. Melvan, La Revue des Deux Iles 3:25-35.	NA		NA	NA	NA	c(NA, NA)
24553	10658	Carcaud, N., M. Garcin, L. Visset, J. Musch, and J. Burnouf. 2002. Les fleuves ont une histoire : Paléo-environnement des rivières et des lacs français depuis 15 000 ans., Archéologie Aujourd'hui, Edition Errance edition. France. Translated from French. Notes: Nouvelle lecture de l'évolution des paysages fluviaux à l'Holocène dans le bassin de la Loire moyenne.	NA		Europe	4	Temperate Broadleaf & Mixed Forests	c(0.47528, 47.32667)
24584	10679	Bernard, J. 1999. Dépôts argilo-tourbeux du Pléistocène moyen à l'Holocène sur la côte atlantique française à Brétignolles (Vendée). Quaternaire 10(2-3):189-197.	10.3406/quate.1999.1642		Europe	4	Temperate Broadleaf & Mixed Forests	c(-1.86833, 46.62639)
24584	10680	Bernard, J. 1995. Palynological studies of coastal peat bogs at La Parée beach (Vendée, France) indicate cyclic variations in the level of the Atlantic ocean. Quaternaire 6(3-4):159-165.	10.3406/quate.1995.2048		Europe	4	Temperate Broadleaf & Mixed Forests	c(-1.86833, 46.62639)
24551	10658	Carcaud, N., M. Garcin, L. Visset, J. Musch, and J. Burnouf. 2002. Les fleuves ont une histoire : Paléo-environnement des rivières et des lacs français depuis 15 000 ans., Archéologie Aujourd'hui, Edition Errance edition. France. Translated from French. Notes: Nouvelle lecture de l'évolution des paysages fluviaux à l'Holocène dans le bassin de la Loire moyenne.	NA		Europe	4	Temperate Broadleaf & Mixed Forests	c(0.45111, 47.33778)
24593	10683	Visset, L., D. Barbier, and A. Ouguerram. 2005. Le paysage végétal dans le Bas-Maine (Mayenne, France), le long de la vallée de l'Erve, de la fin du Mésolithique à l'époque récente [Botanic landscape in Bas-maine (Mayenne, France), along the Erve valley, from the end of Mesolithic to recent times]. Revue Archéologique de l'Ouest 22:85-92.	10.3406/rao.2005.1117		Europe	4	Temperate Broadleaf & Mixed Forests	c(-0.41639, 47.96944)
24559	10669	Visset, L., C. Delalande, and C. Joly. 2006. Tourbière et marécage à Hoedic. Histoire du paysage depuis 6000 ans. Melvan, La Revue des Deux Iles 3:25-35.	NA		NA	NA	NA	c(NA, NA)
24559	10671	Delalande, C., C. Joly, and L. Visset. 2004. Evolution du paysage végétal insulaire d'Hoëdic (Morbihan) du Néolithique Moyen à la période contemporaine. Bulletin de l'AMARAI 17:17-31.	NA		NA	NA	NA	c(NA, NA)
24570	10676	Cyprien, A.L., and L. Visset. 2007. Etude palynologique du site de Riabelais (vallée de la Choisille) (Fondettes et Saint-Cyr).. Rapport définitif, Université de Nantes, Nantes, France.	NA		Europe	4	Temperate Broadleaf & Mixed Forests	c(0.64833, 47.4025)
24590	10682	Marchand, G., M. Tessier, and J. Bernard. 1999. Les occupations mésolithiques et néolithiques de la Fillauderie (Saint-Père-en-Retz, Loire-Atlantique) et la préhistoire récente de la basse vallée du Boivre. Revue archéologique de l'ouest 16:39-65.	10.3406/rao.1999.1087		Europe	4	Temperate Broadleaf & Mixed Forests	c(-2.10222, 47.21722)
24622	10691	Joly, C., and L. Visset. 2009. Evolution of vegetation landscapes since the Late Mesolithic on the French West Atlantic coast. Review of Palaeobotany and Palynology 154:124-179.	NA		Europe	4	Temperate Broadleaf & Mixed Forests	c(-0.77528, 46.08972)
24622	10692	Joly, C. 2006. Histoire de la végétation dans l'espace centre-ouest atlantique (France) : relations Sociétés/Végétation et évolution du trait de côte depuis le Mésolithique récent-final.. Doctoral dissertation. Université de Nantes, Nantes, France.	NA		Europe	4	Temperate Broadleaf & Mixed Forests	c(-0.77528, 46.08972)
24620	10691	Joly, C., and L. Visset. 2009. Evolution of vegetation landscapes since the Late Mesolithic on the French West Atlantic coast. Review of Palaeobotany and Palynology 154:124-179.	NA		Europe	4	Temperate Broadleaf & Mixed Forests	c(-0.77528, 46.08972)
24620	10692	Joly, C. 2006. Histoire de la végétation dans l'espace centre-ouest atlantique (France) : relations Sociétés/Végétation et évolution du trait de côte depuis le Mésolithique récent-final.. Doctoral dissertation. Université de Nantes, Nantes, France.	NA		Europe	4	Temperate Broadleaf & Mixed Forests	c(-0.77528, 46.08972)
24611	10688	Visset, L., C. Pont, N. Carcaud, J. Bernard, and J.M. Violot. 1999. Etude paléoenvironnementale de la vallée du Lane du Néolithique au Moyen-Age, Saint Nicolas de Bourgueil (Indre-et-Loire), la Prairie du Cassoir [Palaeoenvironmental study of the Loire valley from the Neolithic to the Middle Ages]. Quaternaire 10(4):247-261.	10.3406/quate.1999.1646		Europe	4	Temperate Broadleaf & Mixed Forests	c(0.1475, 47.25667)
24633	10693	Visset, L., and J. Bernard. 2006. Evolution du littoral et du paysage, de la presqu'île de Rhuys à la rivière d'Etel (Massif armoricain - France), du Néolithique au Moyen Âge. Archéosciences 30:143-156.	NA		Europe	4	Temperate Broadleaf & Mixed Forests	c(-2.89083, 47.53889)
24618	10690	Visset, L. 1987. Etude pollenanlytique de quelques sites du Marais Poitevin. Bulletin de l'Association Française pour l'étude du Quaternaire, 2:81-91.	10.3406/quate.1987.1836		Europe	4	Temperate Broadleaf & Mixed Forests	c(-1.04389, 46.30111)
24626	10693	Visset, L., and J. Bernard. 2006. Evolution du littoral et du paysage, de la presqu'île de Rhuys à la rivière d'Etel (Massif armoricain - France), du Néolithique au Moyen Âge. Archéosciences 30:143-156.	NA		Europe	4	Temperate Broadleaf & Mixed Forests	c(-2.72722, 47.5125)
24631	10693	Visset, L., and J. Bernard. 2006. Evolution du littoral et du paysage, de la presqu'île de Rhuys à la rivière d'Etel (Massif armoricain - France), du Néolithique au Moyen Âge. Archéosciences 30:143-156.	NA		Europe	4	Temperate Broadleaf & Mixed Forests	c(-3.20083, 47.63278)
24635	10691	Joly, C., and L. Visset. 2009. Evolution of vegetation landscapes since the Late Mesolithic on the French West Atlantic coast. Review of Palaeobotany and Palynology 154:124-179.	NA		Europe	4	Temperate Broadleaf & Mixed Forests	c(-1.76472, 46.54972)
24635	10692	Joly, C. 2006. Histoire de la végétation dans l'espace centre-ouest atlantique (France) : relations Sociétés/Végétation et évolution du trait de côte depuis le Mésolithique récent-final.. Doctoral dissertation. Université de Nantes, Nantes, France.	NA		Europe	4	Temperate Broadleaf & Mixed Forests	c(-1.76472, 46.54972)
24637	10691	Joly, C., and L. Visset. 2009. Evolution of vegetation landscapes since the Late Mesolithic on the French West Atlantic coast. Review of Palaeobotany and Palynology 154:124-179.	NA		Europe	4	Temperate Broadleaf & Mixed Forests	c(-1.80833, 46.54333)
24637	10692	Joly, C. 2006. Histoire de la végétation dans l'espace centre-ouest atlantique (France) : relations Sociétés/Végétation et évolution du trait de côte depuis le Mésolithique récent-final.. Doctoral dissertation. Université de Nantes, Nantes, France.	NA		Europe	4	Temperate Broadleaf & Mixed Forests	c(-1.80833, 46.54333)
24639	10691	Joly, C., and L. Visset. 2009. Evolution of vegetation landscapes since the Late Mesolithic on the French West Atlantic coast. Review of Palaeobotany and Palynology 154:124-179.	NA		Europe	4	Temperate Broadleaf & Mixed Forests	c(-1.89222, 46.66278)
24639	10692	Joly, C. 2006. Histoire de la végétation dans l'espace centre-ouest atlantique (France) : relations Sociétés/Végétation et évolution du trait de côte depuis le Mésolithique récent-final.. Doctoral dissertation. Université de Nantes, Nantes, France.	NA		Europe	4	Temperate Broadleaf & Mixed Forests	c(-1.89222, 46.66278)
24595	10683	Visset, L., D. Barbier, and A. Ouguerram. 2005. Le paysage végétal dans le Bas-Maine (Mayenne, France), le long de la vallée de l'Erve, de la fin du Mésolithique à l'époque récente [Botanic landscape in Bas-maine (Mayenne, France), along the Erve valley, from the end of Mesolithic to recent times]. Revue Archéologique de l'Ouest 22:85-92.	10.3406/rao.2005.1117		Europe	4	Temperate Broadleaf & Mixed Forests	c(-0.42028, 47.95167)
24641	10691	Joly, C., and L. Visset. 2009. Evolution of vegetation landscapes since the Late Mesolithic on the French West Atlantic coast. Review of Palaeobotany and Palynology 154:124-179.	NA		Europe	4	Temperate Broadleaf & Mixed Forests	c(-1.84278, 46.61222)
24641	10692	Joly, C. 2006. Histoire de la végétation dans l'espace centre-ouest atlantique (France) : relations Sociétés/Végétation et évolution du trait de côte depuis le Mésolithique récent-final.. Doctoral dissertation. Université de Nantes, Nantes, France.	NA		Europe	4	Temperate Broadleaf & Mixed Forests	c(-1.84278, 46.61222)
24645	10652	Pastore, R.T. 1987. Fishermen, furriers, and Beothuks: the economy of extinction. Man in the Northeast 33:47-62.	NA		Europe	4	Temperate Broadleaf & Mixed Forests	c(-1.165, 47.3825)
24645	10695	Cyprien, A.L. 2001. Chronologie de l'interaction de l'homme et du milieu dans l'espace central et aval de la Loire (Ouest de la France).. Doctoral dissertation. Université de Nantes, Nantes, France.	NA		Europe	4	Temperate Broadleaf & Mixed Forests	c(-1.165, 47.3825)
24645	10696	Cyprien, A.L., L. Visset, and N. Carcaud. 2004. Evolution of vegetation landscapes during the Holocene in the central and downstream Loire basin (Western France). Vegetation History and Archaeobotany 13(3):181-196.	NA		Europe	4	Temperate Broadleaf & Mixed Forests	c(-1.165, 47.3825)
24669	10691	Joly, C., and L. Visset. 2009. Evolution of vegetation landscapes since the Late Mesolithic on the French West Atlantic coast. Review of Palaeobotany and Palynology 154:124-179.	NA		Europe	4	Temperate Broadleaf & Mixed Forests	c(-1.81667, 46.55)
24669	10692	Joly, C. 2006. Histoire de la végétation dans l'espace centre-ouest atlantique (France) : relations Sociétés/Végétation et évolution du trait de côte depuis le Mésolithique récent-final.. Doctoral dissertation. Université de Nantes, Nantes, France.	NA		Europe	4	Temperate Broadleaf & Mixed Forests	c(-1.81667, 46.55)
24669	10713	Joly, C. 2004. Histoire végétale d'une tourbière littorale : le Marais des Bourbes (Olonne-sur-Mer, Vendée). [History of vegataion in a coastal peat bog : the Marais des Bourbes (Olonne-sur-Mer, Vendée, France)]. Annales de Paléontologie, 90::187-207.	NA		Europe	4	Temperate Broadleaf & Mixed Forests	c(-1.81667, 46.55)
24671	10691	Joly, C., and L. Visset. 2009. Evolution of vegetation landscapes since the Late Mesolithic on the French West Atlantic coast. Review of Palaeobotany and Palynology 154:124-179.	NA		Europe	4	Temperate Broadleaf & Mixed Forests	c(-1.91556, 46.66306)
24671	10692	Joly, C. 2006. Histoire de la végétation dans l'espace centre-ouest atlantique (France) : relations Sociétés/Végétation et évolution du trait de côte depuis le Mésolithique récent-final.. Doctoral dissertation. Université de Nantes, Nantes, France.	NA		Europe	4	Temperate Broadleaf & Mixed Forests	c(-1.91556, 46.66306)
24671	10714	Joly, C., and L. Visset. 2005. Nouveaux éléments d'anthropisation sur le littoral vendéen dès la fin du Mésolithique. Comptes Rendus Palevol, 4(3):285-293.	NA		Europe	4	Temperate Broadleaf & Mixed Forests	c(-1.91556, 46.66306)
24673	10715	Joly, C., and L. Visset. 2011. Etude paléoenvironnementale de la Grande Prée de Varades (La boire Torse) dans le bassin aval de la Loire (Loire-Atlantique, France). Revue Archéologique du Loiret 35:9-16.	NA		Europe	4	Temperate Broadleaf & Mixed Forests	c(-1.07, 47.38667)
24753	10756	Poirier, N., E. Morin, C. Joly, S. Leturcq, and L. Visset. 2013. Occupation du sol et impact érosif dans la vallée de la Choisille (France, Indre-et-Loire) : approches croisées pour la restitution des paysages anciens. [Land Use Dynamics and theit Impact on Erosion in the Choisille Valley (France, Indre-et-Loire) : Crossed Approaches to describe Past Landscapes]. ArchéoSciences 37:67-88.	NA		Europe	4	Temperate Broadleaf & Mixed Forests	c(0.70222, 47.5375)
52608	10750	Joly, C., L. Visset, C. Scaon, C. Pont-Tricoire, and H. Froquet-Uzel. 2008. Archéologie préventive et évolution du paysage végétal de l'Age du Fer au Moyen Age dans le Gâtinais : mise en évidence de culture de chanvre et d'activités de rouissage (Courcelles et Sceaux-en-Gâtinais, Loiret, France). [Preventive arhaeology and evolution of the vegetation landscape from the Iron Age to the Middle Ages…	NA		Europe	4	Temperate Broadleaf & Mixed Forests	c(2.31, 48.10056)
24759	10441	Filipova-Marinova, M.V.F.M., D. Pavlov, M. Coolen, L. Giosan, and S. Vergiev. 2014. Contributions to the European Pollen Database. 22. Vegetation development in the central part of the Bulgarian Black Sea coast during the last 13 000 years. Grana 53(3):249-251.	NA		NA	NA	NA	c(NA, NA)
24852	10695	Cyprien, A.L. 2001. Chronologie de l'interaction de l'homme et du milieu dans l'espace central et aval de la Loire (Ouest de la France).. Doctoral dissertation. Université de Nantes, Nantes, France.	NA		Europe	4	Temperate Broadleaf & Mixed Forests	c(-1.12333, 47.38056)
24852	10696	Cyprien, A.L., L. Visset, and N. Carcaud. 2004. Evolution of vegetation landscapes during the Holocene in the central and downstream Loire basin (Western France). Vegetation History and Archaeobotany 13(3):181-196.	NA		Europe	4	Temperate Broadleaf & Mixed Forests	c(-1.12333, 47.38056)
24840	10757	Ouguerram, A., and L. Visset. 2001. Histoire de la végétation et première mise en évidence d'un milieu marin pendant l'Holocène dans la vallée de l'Erdre et le Val de Gesvres (Bassin versant de la Loire, Massif armoricain, France) [Palynological study of the Gesvres valley : history of the vegetation and the first evidence of the existence of a marine environment during the Holocene in the Erdre …	10.3406/quate.2001.1692		Europe	4	Temperate Broadleaf & Mixed Forests	c(-1.59583, 47.27222)
24840	10758	Ouguerram, A. 2002. Histoire de la vallée de l'Erdre (affluent de la Loire, Massif armoricain, France) de la fin du tardiglaciaire aux époques actuelles. Thèse de biologie, spécialité palynologie, Université Moulay Ismaïl (Maroc) et Université de Nantes (France), 143 pp.. Doctoral dissertation.	NA		Europe	4	Temperate Broadleaf & Mixed Forests	c(-1.59583, 47.27222)
24837	10750	Joly, C., L. Visset, C. Scaon, C. Pont-Tricoire, and H. Froquet-Uzel. 2008. Archéologie préventive et évolution du paysage végétal de l'Age du Fer au Moyen Age dans le Gâtinais : mise en évidence de culture de chanvre et d'activités de rouissage (Courcelles et Sceaux-en-Gâtinais, Loiret, France). [Preventive arhaeology and evolution of the vegetation landscape from the Iron Age to the Middle Ages…	NA		Europe	4	Temperate Broadleaf & Mixed Forests	c(2.58278, 48.10222)
24842	10695	Cyprien, A.L. 2001. Chronologie de l'interaction de l'homme et du milieu dans l'espace central et aval de la Loire (Ouest de la France).. Doctoral dissertation. Université de Nantes, Nantes, France.	NA		Europe	4	Temperate Broadleaf & Mixed Forests	c(-1.47694, 47.30917)
24842	10759	Cyprien, A.L., and L. Visset. 2001. Paleoenvironmental study of the Carquefou site (Massif Armoricain, France) from the end of the Sub-boreal. Vegetation History and Archaeobotany 10(3):139-149.	NA		Europe	4	Temperate Broadleaf & Mixed Forests	c(-1.47694, 47.30917)
24842	10760	Visset, L., A.L. Cyprien, A. Ouguerram, D. Barbier, and J. Bernard. 2004. Les indices polliniques d'anthropisation précoce dans l'Ouest de la France : le cas de Cerealia, Fagopyrum et Juglans. Annales Littéraires, Série Environnement, Société et Archéologie 777(7):69-79.	NA		Europe	4	Temperate Broadleaf & Mixed Forests	c(-1.47694, 47.30917)
24844	10695	Cyprien, A.L. 2001. Chronologie de l'interaction de l'homme et du milieu dans l'espace central et aval de la Loire (Ouest de la France).. Doctoral dissertation. Université de Nantes, Nantes, France.	NA		Europe	4	Temperate Broadleaf & Mixed Forests	c(-1.47694, 47.30917)
24844	10759	Cyprien, A.L., and L. Visset. 2001. Paleoenvironmental study of the Carquefou site (Massif Armoricain, France) from the end of the Sub-boreal. Vegetation History and Archaeobotany 10(3):139-149.	NA		Europe	4	Temperate Broadleaf & Mixed Forests	c(-1.47694, 47.30917)
24844	10760	Visset, L., A.L. Cyprien, A. Ouguerram, D. Barbier, and J. Bernard. 2004. Les indices polliniques d'anthropisation précoce dans l'Ouest de la France : le cas de Cerealia, Fagopyrum et Juglans. Annales Littéraires, Série Environnement, Société et Archéologie 777(7):69-79.	NA		Europe	4	Temperate Broadleaf & Mixed Forests	c(-1.47694, 47.30917)
24857	10695	Cyprien, A.L. 2001. Chronologie de l'interaction de l'homme et du milieu dans l'espace central et aval de la Loire (Ouest de la France).. Doctoral dissertation. Université de Nantes, Nantes, France.	NA		Europe	4	Temperate Broadleaf & Mixed Forests	c(-1.87611, 47.28083)
24857	10760	Visset, L., A.L. Cyprien, A. Ouguerram, D. Barbier, and J. Bernard. 2004. Les indices polliniques d'anthropisation précoce dans l'Ouest de la France : le cas de Cerealia, Fagopyrum et Juglans. Annales Littéraires, Série Environnement, Société et Archéologie 777(7):69-79.	NA		Europe	4	Temperate Broadleaf & Mixed Forests	c(-1.87611, 47.28083)
24863	10695	Cyprien, A.L. 2001. Chronologie de l'interaction de l'homme et du milieu dans l'espace central et aval de la Loire (Ouest de la France).. Doctoral dissertation. Université de Nantes, Nantes, France.	NA		Europe	4	Temperate Broadleaf & Mixed Forests	c(-0.09583, 47.22167)
24863	10895	Cyprien, A.L., N. Carcaud, and L. Visset. 2001. Etude paléoenvironnementale du Marais de Distré (Saumurois) : géoarchéologie d'une zone himide depuis le Préboréal. Quaternaire 12(1-2):89-101.	10.3406/quate.2001.1683		Europe	4	Temperate Broadleaf & Mixed Forests	c(-0.09583, 47.22167)
24900	10754	Jouffroy-Bapicot, I., B. Vannière, E. Gauthier, H. Richard, F. Monna, and C. Petit. 2013. 7000 years of vegetation history and land-use changes in the Morvan Mountains (France): A regional synthesis. The Holocene 23(12):1888-1902.	NA		Europe	4	Temperate Broadleaf & Mixed Forests	c(4.01056, 46.96083)
24900	10755	Jouffroy-Bapicot, I. 2010. Evolution de la végétation du massif du Morvan (Bourgogne - France) depuis la dernière glaciation à partir de l'analyse pollinique. Variations climatiques et impact des activités anthropiques.. Doctoral dissertation. Université de Franche-Comté, Besançon, France.	NA		Europe	4	Temperate Broadleaf & Mixed Forests	c(4.01056, 46.96083)
24900	10908	Monna, F., C. Petit, J.P. Guillaumet, I. Jouffroy-Bapicot, C. Blanchot, J. Dominik, R. Losno, H. Richard, J. Levèque, and C. Chateau. 2004. History and Environmental Impact of Mining Activity in Celtic Aeduan Territory Recorded in a Peat Bog (Morvan, France). Research 38(3):665-673.	NA		Europe	4	Temperate Broadleaf & Mixed Forests	c(4.01056, 46.96083)
24902	10912	Vannière, B., and R. Martineau. 2005. Histoire des feux et pratiques agraires du Néolithique à l'âge du Fer en région Centre : implications territoriales, démographiques et environnementales. Gallia préhistoire 47:167-186.	10.3406/galip.2005.2049		Europe	4	Temperate Broadleaf & Mixed Forests	c(1.89139, 46.9375)
24902	10913	Vannière, B., and F. Laggoun-Défarge. 2002. Première contribution à l'étude des évolutions paléohydrologiques et à l'histoire des feux en Champagne berrichonne durant l'Holocène. Le cas du 'Marais du Grand-Chaumet' (Indre, France). Pages 101-104 in Les fleuves ont une histoire : Paléo- environnement des rivières et des lacs français depuis 15 000 ans., Archéologie Aujourd'hui, Edition Errance edi…	NA		Europe	4	Temperate Broadleaf & Mixed Forests	c(1.89139, 46.9375)
24859	10695	Cyprien, A.L. 2001. Chronologie de l'interaction de l'homme et du milieu dans l'espace central et aval de la Loire (Ouest de la France).. Doctoral dissertation. Université de Nantes, Nantes, France.	NA		Europe	4	Temperate Broadleaf & Mixed Forests	c(-1.29361, 47.35556)
24859	10696	Cyprien, A.L., L. Visset, and N. Carcaud. 2004. Evolution of vegetation landscapes during the Holocene in the central and downstream Loire basin (Western France). Vegetation History and Archaeobotany 13(3):181-196.	NA		Europe	4	Temperate Broadleaf & Mixed Forests	c(-1.29361, 47.35556)
24867	10758	Ouguerram, A. 2002. Histoire de la vallée de l'Erdre (affluent de la Loire, Massif armoricain, France) de la fin du tardiglaciaire aux époques actuelles. Thèse de biologie, spécialité palynologie, Université Moulay Ismaïl (Maroc) et Université de Nantes (France), 143 pp.. Doctoral dissertation.	NA		Europe	4	Temperate Broadleaf & Mixed Forests	c(-1.50278, 47.40278)
24904	10912	Vannière, B., and R. Martineau. 2005. Histoire des feux et pratiques agraires du Néolithique à l'âge du Fer en région Centre : implications territoriales, démographiques et environnementales. Gallia préhistoire 47:167-186.	10.3406/galip.2005.2049		Europe	4	Temperate Broadleaf & Mixed Forests	c(2.37611, 46.85222)
24869	10758	Ouguerram, A. 2002. Histoire de la vallée de l'Erdre (affluent de la Loire, Massif armoricain, France) de la fin du tardiglaciaire aux époques actuelles. Thèse de biologie, spécialité palynologie, Université Moulay Ismaïl (Maroc) et Université de Nantes (France), 143 pp.. Doctoral dissertation.	NA		Europe	4	Temperate Broadleaf & Mixed Forests	c(-1.47861, 47.35806)
24871	10758	Ouguerram, A. 2002. Histoire de la vallée de l'Erdre (affluent de la Loire, Massif armoricain, France) de la fin du tardiglaciaire aux époques actuelles. Thèse de biologie, spécialité palynologie, Université Moulay Ismaïl (Maroc) et Université de Nantes (France), 143 pp.. Doctoral dissertation.	NA		Europe	4	Temperate Broadleaf & Mixed Forests	c(-1.53417, 47.31056)
24871	10897	Ouguerram, A., and L. Visset. 2001. Palynologie de la tourbière de Nay dans la vallée de l'Erdre, affluent de la Loire (Massif armoricain, France). Histoire de la végétation et du peuplement humain. Journal de la Société botanique de France 13:35-45.	10.3406/jobot.2001.1825		Europe	4	Temperate Broadleaf & Mixed Forests	c(-1.53417, 47.31056)
24865	10758	Ouguerram, A. 2002. Histoire de la vallée de l'Erdre (affluent de la Loire, Massif armoricain, France) de la fin du tardiglaciaire aux époques actuelles. Thèse de biologie, spécialité palynologie, Université Moulay Ismaïl (Maroc) et Université de Nantes (France), 143 pp.. Doctoral dissertation.	NA		Europe	4	Temperate Broadleaf & Mixed Forests	c(-1.49444, 47.42972)
24865	10896	Ouguerram, A., and L. Visset. 2001. Paysages et intéractions hommme/milieu dans la moyenne vallée de l'Erdre du Néolithique aux époques actuelles, étude pollinique du marais de Lisle. Annales de Bretagne et des Pays de l'Ouest 18:129-146.	NA		Europe	4	Temperate Broadleaf & Mixed Forests	c(-1.49444, 47.42972)
24861	10695	Cyprien, A.L. 2001. Chronologie de l'interaction de l'homme et du milieu dans l'espace central et aval de la Loire (Ouest de la France).. Doctoral dissertation. Université de Nantes, Nantes, France.	NA		Europe	4	Temperate Broadleaf & Mixed Forests	c(-0.86056, 47.41361)
24861	10696	Cyprien, A.L., L. Visset, and N. Carcaud. 2004. Evolution of vegetation landscapes during the Holocene in the central and downstream Loire basin (Western France). Vegetation History and Archaeobotany 13(3):181-196.	NA		Europe	4	Temperate Broadleaf & Mixed Forests	c(-0.86056, 47.41361)
24861	10760	Visset, L., A.L. Cyprien, A. Ouguerram, D. Barbier, and J. Bernard. 2004. Les indices polliniques d'anthropisation précoce dans l'Ouest de la France : le cas de Cerealia, Fagopyrum et Juglans. Annales Littéraires, Série Environnement, Société et Archéologie 777(7):69-79.	NA		Europe	4	Temperate Broadleaf & Mixed Forests	c(-0.86056, 47.41361)
24927	1107	Gauthier, E. 2001. Evolution de l'impact de l'homme sur la végétation du massif jurassien au cours des quatre derniers millénaires. Nouvelles données palynologiques.. Doctoral dissertation. Université de Franche-Comté, Besançon, France.	NA		Europe	4	Temperate Broadleaf & Mixed Forests	c(5.33778, 46.91611)
24929	1107	Gauthier, E. 2001. Evolution de l'impact de l'homme sur la végétation du massif jurassien au cours des quatre derniers millénaires. Nouvelles données palynologiques.. Doctoral dissertation. Université de Franche-Comté, Besançon, France.	NA		Europe	4	Temperate Broadleaf & Mixed Forests	c(5.45056, 46.91389)
24933	1107	Gauthier, E. 2001. Evolution de l'impact de l'homme sur la végétation du massif jurassien au cours des quatre derniers millénaires. Nouvelles données palynologiques.. Doctoral dissertation. Université de Franche-Comté, Besançon, France.	NA		Europe	4	Temperate Broadleaf & Mixed Forests	c(5.70028, 46.89056)
24954	10936	Miras, Y., P. Guenet, F. Cruz, J.P. Garcia, C. Petit, and J.P. Guillaumet. 2013. Gestion des ressources naturelles dans le Pays de Tulle : impacts paysagers et histoire du châtaignier (Castanea satica Mill.) de l'Antiquité à la Renaissance d'après la palynologie. Aquitania 29:311-330.	10.3406/aquit.2013.1410		Europe	4	Temperate Broadleaf & Mixed Forests	c(1.83611, 45.30528)
24950	10931	Bossuet, G., P. Ruffaldi, M. Magny, H. Richard, and J. Mouthon. 1996. Dynamique et approche quantitative des remplissages fini- et postwürmiens du bassin lacustre de Cerin (Jura, France). Bulletin de la Société géologique de France 167(4):483-493.	NA		Europe	4	Temperate Broadleaf & Mixed Forests	c(5.56194, 45.77722)
24950	10932	Ruffaldi, P. 1991. Première contribution à l'étude de la végétation tardiglaciaire et holocène du Bugey : l'exemple de la tourbière de Cerin (Ain, France). Revue de Paléobiologie 10(1):127-149.	10.3406/rga.1991.3599		Europe	4	Temperate Broadleaf & Mixed Forests	c(5.56194, 45.77722)
24950	10933	Ruffaldi, P. 1993. Histoire de la végétation du Jura méridional depuis le retrait du glacier würmien à partir des analyses palynologiques du lac de Cerin (Ain, France).. Doctoral dissertation. Université de Franche-Comté, Beasançon, France.	NA		Europe	4	Temperate Broadleaf & Mixed Forests	c(5.56194, 45.77722)
24950	10934	Ruffaldi, P. 1995. La fin du Pléniglaciaire dans le Jura méridional à partir des analyses polliniques du lac de Cerin (Ain, France). Comptes Rendus de l'Académie des Sciences Paris 320(IIa):1117-1123.	NA		Europe	4	Temperate Broadleaf & Mixed Forests	c(5.56194, 45.77722)
24956	10596	de Beaulieu, J.L., J. Kostenzer, and K. Reich. 1993. Dynamique forestière holocène dans la haute vallée de l'Arve (Haute-Savoie) et migrations de Abies et Picea dans les Alpes occidentales. Dissertationes Botanicae 196:387-398.	NA		Europe	5	Temperate Conifer Forests	c(6.76833, 45.89306)
24956	10937	Reich, K. 1989. Pollenanalytische Untersuchengen des Moores Chavants bei Les Houches (Mont Blanc-Massiv, Französische Alpen).. Doctoral dissertation. Universität zu Kiel, Kiel, Germany.	NA		Europe	5	Temperate Conifer Forests	c(6.76833, 45.89306)
24939	1107	Gauthier, E. 2001. Evolution de l'impact de l'homme sur la végétation du massif jurassien au cours des quatre derniers millénaires. Nouvelles données palynologiques.. Doctoral dissertation. Université de Franche-Comté, Besançon, France.	NA		Europe	4	Temperate Broadleaf & Mixed Forests	c(6.6975, 47.08028)
24966	10946	Gandouin, E., P. Ponel, V. Andrieu-Ponel, F. Guiter, J.L. de Beaulieu, M. Djamali, E. Franquet, B. van Vliet-Lanoë, M. Alvitre, M. Meurisse, M. Brocandel, and J. Brulhet. 2009. 10,000 years of vegetation history of the Aa palaeoestuary, St-Omer Basin, northern France. Review of Palaeobotany and Palynology 156:307-318.	NA		Europe	4	Temperate Broadleaf & Mixed Forests	c(2.21333, 50.83361)
24966	10947	Gandouin, E. 2002. Enregistrement paleoclimatique de la transgression holocène: signature paleo-environnementale des Chironomidae (Diptères) du bassin de Saint-Omer (France).. Doctoral dissertation. Université de Lille, Lille, France.	NA		Europe	4	Temperate Broadleaf & Mixed Forests	c(2.21333, 50.83361)
25400	10970	Noël, H., E. Garbolino, A. Brauer, E. Lallier-Vergès, J.L. de Beaulieu, and J.R. Disnar. 2001. Human impact and soil erosion during the last 5000 yrs as recorded in lacustrine sedimentary organic matter at Lac d'Annecy, the French Alps. Journal of Paleolimnology 25:229-244.	NA		Europe	4	Temperate Broadleaf & Mixed Forests	c(6.17222, 45.85667)
25400	10971	Noël, H. 2001. Caractérisation et calibration des flux organiques sédimentaires dérivant du bassin versant et de la production aquatique (Annecy, Le Petit Lac) -Rôles respectifs de l'Homme et du Climat surl'évolution des flux organiques au cours des 6000 dernières années.. Doctoral dissertation. Université d'Orléans, Orléans, France.	NA		Europe	4	Temperate Broadleaf & Mixed Forests	c(6.17222, 45.85667)
25400	10972	Dearing, J.A., Y. Hu, P. Doody, P.A. James, and A. Brauer. 2001. Preliminary reconstruction of sediment-source linkages for the past 6000 yrs at the Petit Lac d'Annecy, France, based on mineral magnetic data. Journal of Paleolimnology 25:245-258.	NA		Europe	4	Temperate Broadleaf & Mixed Forests	c(6.17222, 45.85667)
48937	10946	Gandouin, E., P. Ponel, V. Andrieu-Ponel, F. Guiter, J.L. de Beaulieu, M. Djamali, E. Franquet, B. van Vliet-Lanoë, M. Alvitre, M. Meurisse, M. Brocandel, and J. Brulhet. 2009. 10,000 years of vegetation history of the Aa palaeoestuary, St-Omer Basin, northern France. Review of Palaeobotany and Palynology 156:307-318.	NA		Europe	4	Temperate Broadleaf & Mixed Forests	c(2.25167, 50.79417)
48937	10947	Gandouin, E. 2002. Enregistrement paleoclimatique de la transgression holocène: signature paleo-environnementale des Chironomidae (Diptères) du bassin de Saint-Omer (France).. Doctoral dissertation. Université de Lille, Lille, France.	NA		Europe	4	Temperate Broadleaf & Mixed Forests	c(2.25167, 50.79417)
24996	1241	Nakagawa, T. 1998. Etudes palynologiques dans les Alpes Françaises centrales et méridionales: histoire de la végétation Tardiglaciaire et Holocène [Pollen studies in the central meridional French Alps: Lateglacial and Holocene vegetation history]. Doctoral dissertation. Université d'Aix-Marseille, Marseille, France. Notes: 211 pages	NA		Europe	5	Temperate Conifer Forests	c(5.88528, 45.05611)
24993	10968	Walsh, K., and F. Mocci. 2003. 9000 ans d'occupation du sol en moyenne et haute montagne: la vallée de Freissinières dans le Parc national des Ecrins (Freissinières, Hautes- Alpes). Archéologie du Midi Médiéval 21:185-198.	10.3406/amime.2003.1412		Europe	5	Temperate Conifer Forests	c(6.44944, 44.71611)
24993	10969	de Beaulieu, J.L., P. Leveau, C. Miramont, J.M. Palet- Martinez, K. Walsh, M. Court-Picon, F. Ricou, M. Segard, O. Sivan, V. Andrieu-Ponel, M. Badura, G. Bertucchi, C. Bouterin, A. Durand, J.L. Edouard, M. Lavoie, A. Morin, F. Mocci, P. Ponel, A. Pothin, V. Py, B. Talon, S. Tzortzis, R. Bonet, P. Columeau, H. Cortot, and D. Garcia. 2003. Changements environnementaux postglaciaires et action de l'…	NA		Europe	5	Temperate Conifer Forests	c(6.44944, 44.71611)
25003	10975	Planchais, N. 1970. Tardiglaciaire et Postglaciaire à Mur-de -Sologne (Loir-et-Cher). Pollen et Spores 12(3):381-428.	NA		Europe	4	Temperate Broadleaf & Mixed Forests	c(1.60889, 47.41167)
25003	10976	de Beaulieu, J.L., and J. Guiot. 1990. Mur de Sologne. BC 4B548, CEA, France. Notes: pollen diagram, pages 11-18	NA		Europe	4	Temperate Broadleaf & Mixed Forests	c(1.60889, 47.41167)
25217	11087	Miras, Y. 2004. L'analyse pollinique du plateau de Millevaches (Massif central, France) et de sites périfériques limousins et auvergnats: Approche des paléoenvironnements, des systèmes agro-pastoraux et évolution des territoires ruraux. [The pollen analysis of the plateau de Millevaches (Massif central, France) and of surrounding sites in Limousin and Auvergne]. Doctoral dissertation. Université …	NA		Europe	4	Temperate Broadleaf & Mixed Forests	c(2.34444, 45.54083)
25217	11088	Miras, Y., P. Guenet, and H. Richard. 2010. La genèse du paysage culturel du plateau de Millevaches (Limousin, Massif Central, France): plus de 2000 ans d'histoire révélés par l'analyse pollinique. Pages 99-124. in P. Grandcoing, editor. Paysage et environnement en Limousin, de l'Antiquité à nos jours, Presses Universitaires de Limoges edition. P. Grandcoing (dir.), Limoges, France.	NA		Europe	4	Temperate Broadleaf & Mixed Forests	c(2.34444, 45.54083)
25213	11086	Surmely, F., Y. Miras, P. Guenet, V. Nicolas, A. Savignat, B. Vannière, A.V. Walter-Simonnet, G. Servera, and S. Tzortzis. 2009. Occupation and land-use history of a medium mountain from the Mid-Holocene: A multidisciplinary study performed in the South Cantal (French Massif Central). Palevol 8:737-748.	NA		Europe	4	Temperate Broadleaf & Mixed Forests	c(2.71889, 44.96028)
25230	11087	Miras, Y. 2004. L'analyse pollinique du plateau de Millevaches (Massif central, France) et de sites périfériques limousins et auvergnats: Approche des paléoenvironnements, des systèmes agro-pastoraux et évolution des territoires ruraux. [The pollen analysis of the plateau de Millevaches (Massif central, France) and of surrounding sites in Limousin and Auvergne]. Doctoral dissertation. Université …	NA		Europe	4	Temperate Broadleaf & Mixed Forests	c(2.31056, 45.64917)
25230	11099	Wilmeth, R., A.A. Rutherford, and J. Wittenberg. 1979. University of Saskatchewan radiocarbon dates VIII. Radiocarbon 21(1):48-94.	10.1017/s0033822200004215		Europe	4	Temperate Broadleaf & Mixed Forests	c(2.31056, 45.64917)
25289	11124	Wegmüller, S. 1977. Pollenanalytische Untersuchungen zur spät- und postglazialen Vegetationsgeschichte der französichen Alpen (Dauphiné), Verlag Paul Haupt Bern edition. Bern, Switzerland. Notes: p.1-185.	NA		Europe	5	Temperate Conifer Forests	c(5.84972, 45.08833)
25308	10754	Jouffroy-Bapicot, I., B. Vannière, E. Gauthier, H. Richard, F. Monna, and C. Petit. 2013. 7000 years of vegetation history and land-use changes in the Morvan Mountains (France): A regional synthesis. The Holocene 23(12):1888-1902.	NA		Europe	4	Temperate Broadleaf & Mixed Forests	c(4.01, 46.95639)
25308	10755	Jouffroy-Bapicot, I. 2010. Evolution de la végétation du massif du Morvan (Bourgogne - France) depuis la dernière glaciation à partir de l'analyse pollinique. Variations climatiques et impact des activités anthropiques.. Doctoral dissertation. Université de Franche-Comté, Besançon, France.	NA		Europe	4	Temperate Broadleaf & Mixed Forests	c(4.01, 46.95639)
25283	11123	Kalis, A.J., W.O. van der Knaap, A. Schweizer, and R. Urz. 2006. A three thousand year succession of plant communities on a valley bottom in the Vosges Mountains, NE France, reconstructed from fossil pollen, plant macrofossils, and modern phytosociological communities. Vegetation History and Arcaeobotany 15:377-390.	NA		Europe	4	Temperate Broadleaf & Mixed Forests	c(6.95139, 48.04833)
25318	10754	Jouffroy-Bapicot, I., B. Vannière, E. Gauthier, H. Richard, F. Monna, and C. Petit. 2013. 7000 years of vegetation history and land-use changes in the Morvan Mountains (France): A regional synthesis. The Holocene 23(12):1888-1902.	NA		Europe	4	Temperate Broadleaf & Mixed Forests	c(4.03528, 47.2275)
25318	10755	Jouffroy-Bapicot, I. 2010. Evolution de la végétation du massif du Morvan (Bourgogne - France) depuis la dernière glaciation à partir de l'analyse pollinique. Variations climatiques et impact des activités anthropiques.. Doctoral dissertation. Université de Franche-Comté, Besançon, France.	NA		Europe	4	Temperate Broadleaf & Mixed Forests	c(4.03528, 47.2275)
25298	11130	Stebich, M., C. Brüchmann, T. Kulbe, and J.F.W. Negendank. 2005. Vegetation history, human impact and climate change during the last 700 years recorded in annually laminated sediments of Lac Pavin, France. Review of Palaeobotany and Palynology 133(1-2):115-133. [DOI: Review of Palaeobotany and Palynology, 133(1-2):115-133.]	Review of Palaeobotany and Palynology, 133(1-2):115-133.		Europe	4	Temperate Broadleaf & Mixed Forests	c(2.88806, 45.49528)
25298	11131	Schettler, G., M.J. Schwab, and M. Stebich. 2007. A 700-year record of climate change based on geochemical and palynological data from varved sediments (Lac Pavin, France). Chemical Geology 240:11-35.	NA		Europe	4	Temperate Broadleaf & Mixed Forests	c(2.88806, 45.49528)
25344	10754	Jouffroy-Bapicot, I., B. Vannière, E. Gauthier, H. Richard, F. Monna, and C. Petit. 2013. 7000 years of vegetation history and land-use changes in the Morvan Mountains (France): A regional synthesis. The Holocene 23(12):1888-1902.	NA		Europe	4	Temperate Broadleaf & Mixed Forests	c(4.04861, 47.20333)
25344	10755	Jouffroy-Bapicot, I. 2010. Evolution de la végétation du massif du Morvan (Bourgogne - France) depuis la dernière glaciation à partir de l'analyse pollinique. Variations climatiques et impact des activités anthropiques.. Doctoral dissertation. Université de Franche-Comté, Besançon, France.	NA		Europe	4	Temperate Broadleaf & Mixed Forests	c(4.04861, 47.20333)
25320	10754	Jouffroy-Bapicot, I., B. Vannière, E. Gauthier, H. Richard, F. Monna, and C. Petit. 2013. 7000 years of vegetation history and land-use changes in the Morvan Mountains (France): A regional synthesis. The Holocene 23(12):1888-1902.	NA		Europe	4	Temperate Broadleaf & Mixed Forests	c(4.05, 47.01194)
25320	10755	Jouffroy-Bapicot, I. 2010. Evolution de la végétation du massif du Morvan (Bourgogne - France) depuis la dernière glaciation à partir de l'analyse pollinique. Variations climatiques et impact des activités anthropiques.. Doctoral dissertation. Université de Franche-Comté, Besançon, France.	NA		Europe	4	Temperate Broadleaf & Mixed Forests	c(4.05, 47.01194)
25386	10754	Jouffroy-Bapicot, I., B. Vannière, E. Gauthier, H. Richard, F. Monna, and C. Petit. 2013. 7000 years of vegetation history and land-use changes in the Morvan Mountains (France): A regional synthesis. The Holocene 23(12):1888-1902.	NA		Europe	4	Temperate Broadleaf & Mixed Forests	c(4.01861, 47.27361)
25386	10755	Jouffroy-Bapicot, I. 2010. Evolution de la végétation du massif du Morvan (Bourgogne - France) depuis la dernière glaciation à partir de l'analyse pollinique. Variations climatiques et impact des activités anthropiques.. Doctoral dissertation. Université de Franche-Comté, Besançon, France.	NA		Europe	4	Temperate Broadleaf & Mixed Forests	c(4.01861, 47.27361)
25382	10754	Jouffroy-Bapicot, I., B. Vannière, E. Gauthier, H. Richard, F. Monna, and C. Petit. 2013. 7000 years of vegetation history and land-use changes in the Morvan Mountains (France): A regional synthesis. The Holocene 23(12):1888-1902.	NA		Europe	4	Temperate Broadleaf & Mixed Forests	c(4.03417, 46.8925)
25382	10755	Jouffroy-Bapicot, I. 2010. Evolution de la végétation du massif du Morvan (Bourgogne - France) depuis la dernière glaciation à partir de l'analyse pollinique. Variations climatiques et impact des activités anthropiques.. Doctoral dissertation. Université de Franche-Comté, Besançon, France.	NA		Europe	4	Temperate Broadleaf & Mixed Forests	c(4.03417, 46.8925)
25372	10754	Jouffroy-Bapicot, I., B. Vannière, E. Gauthier, H. Richard, F. Monna, and C. Petit. 2013. 7000 years of vegetation history and land-use changes in the Morvan Mountains (France): A regional synthesis. The Holocene 23(12):1888-1902.	NA		Europe	4	Temperate Broadleaf & Mixed Forests	c(4.07917, 47.26194)
25372	10755	Jouffroy-Bapicot, I. 2010. Evolution de la végétation du massif du Morvan (Bourgogne - France) depuis la dernière glaciation à partir de l'analyse pollinique. Variations climatiques et impact des activités anthropiques.. Doctoral dissertation. Université de Franche-Comté, Besançon, France.	NA		Europe	4	Temperate Broadleaf & Mixed Forests	c(4.07917, 47.26194)
25370	10754	Jouffroy-Bapicot, I., B. Vannière, E. Gauthier, H. Richard, F. Monna, and C. Petit. 2013. 7000 years of vegetation history and land-use changes in the Morvan Mountains (France): A regional synthesis. The Holocene 23(12):1888-1902.	NA		Europe	4	Temperate Broadleaf & Mixed Forests	c(4.12278, 47.31778)
25370	10755	Jouffroy-Bapicot, I. 2010. Evolution de la végétation du massif du Morvan (Bourgogne - France) depuis la dernière glaciation à partir de l'analyse pollinique. Variations climatiques et impact des activités anthropiques.. Doctoral dissertation. Université de Franche-Comté, Besançon, France.	NA		Europe	4	Temperate Broadleaf & Mixed Forests	c(4.12278, 47.31778)
25384	10754	Jouffroy-Bapicot, I., B. Vannière, E. Gauthier, H. Richard, F. Monna, and C. Petit. 2013. 7000 years of vegetation history and land-use changes in the Morvan Mountains (France): A regional synthesis. The Holocene 23(12):1888-1902.	NA		Europe	4	Temperate Broadleaf & Mixed Forests	c(4.10694, 47.21472)
25384	10755	Jouffroy-Bapicot, I. 2010. Evolution de la végétation du massif du Morvan (Bourgogne - France) depuis la dernière glaciation à partir de l'analyse pollinique. Variations climatiques et impact des activités anthropiques.. Doctoral dissertation. Université de Franche-Comté, Besançon, France.	NA		Europe	4	Temperate Broadleaf & Mixed Forests	c(4.10694, 47.21472)
25472	1241	Nakagawa, T. 1998. Etudes palynologiques dans les Alpes Françaises centrales et méridionales: histoire de la végétation Tardiglaciaire et Holocène [Pollen studies in the central meridional French Alps: Lateglacial and Holocene vegetation history]. Doctoral dissertation. Université d'Aix-Marseille, Marseille, France. Notes: 211 pages	NA		Europe	5	Temperate Conifer Forests	c(5.80667, 45.06889)
25477	1241	Nakagawa, T. 1998. Etudes palynologiques dans les Alpes Françaises centrales et méridionales: histoire de la végétation Tardiglaciaire et Holocène [Pollen studies in the central meridional French Alps: Lateglacial and Holocene vegetation history]. Doctoral dissertation. Université d'Aix-Marseille, Marseille, France. Notes: 211 pages	NA		Europe	5	Temperate Conifer Forests	c(5.85639, 45.07361)
25468	11063	Pulido, M. 2006. Conséquenses de l'anthropisation sur la dynamique postglaciaire de la végétation dans le sud du Massif Central, France. [Anthropogenic impact on the postglacial vegetation dynamics in South Massif Central, France].. Doctoral dissertation. Université d'Aix-Marseille, Marseille, France.	NA		Europe	12	Mediterranean Forests, Woodlands & Scrub	c(2.96667, 43.56667)
25470	11063	Pulido, M. 2006. Conséquenses de l'anthropisation sur la dynamique postglaciaire de la végétation dans le sud du Massif Central, France. [Anthropogenic impact on the postglacial vegetation dynamics in South Massif Central, France].. Doctoral dissertation. Université d'Aix-Marseille, Marseille, France.	NA		Europe	12	Mediterranean Forests, Woodlands & Scrub	c(2.78556, 43.57528)
25769	11346	Hüttemann, H., and S. Bortenschlager. 1987. Beiträge zur Vegetationsgeschichte Tirols VI: Riesengebirge, Hohe Tatra - Zillertal, Kühtai. Berichte des Naturwissenschaftlich-Medizinischen Vereins in Innsbruck 74:81-112.	NA		Europe	5	Temperate Conifer Forests	c(11.801724, 47.023196)
25769	11347	Heuberger, H. 1977. Gletscher- und klimageschichtliche Untersuchungen im Zemmgrund. Alpenvereins-Jahrbuch 102:39-50.	NA		Europe	5	Temperate Conifer Forests	c(11.801724, 47.023196)
25765	11343	Weirich, J., and S. Bortenschlager. 1980. Beiträge zur Vegetationsgeschichte Tirols III: Stubaier Alpen - Zillertaler Alpen. Berichte des Naturwissenschaftlich-Medizinischen Vereins in Innsbruck 67:7-30.	NA		Europe	5	Temperate Conifer Forests	c(11.140446, 46.995904)
25839	11410	Bortenschlager, S. 1984. Beiträge zur Vegetationsgeschichte Tirols I. Inneres Ötztal und unteres Inntal. Berichte des Naturwissenschaftlich-Medizinischen Vereins in Innsbruck 71:19-56.	NA		Europe	5	Temperate Conifer Forests	c(11.409142, 47.076712)
25837	11410	Bortenschlager, S. 1984. Beiträge zur Vegetationsgeschichte Tirols I. Inneres Ötztal und unteres Inntal. Berichte des Naturwissenschaftlich-Medizinischen Vereins in Innsbruck 71:19-56.	NA		Europe	5	Temperate Conifer Forests	c(12.13889, 47.24306)
25845	11410	Bortenschlager, S. 1984. Beiträge zur Vegetationsgeschichte Tirols I. Inneres Ötztal und unteres Inntal. Berichte des Naturwissenschaftlich-Medizinischen Vereins in Innsbruck 71:19-56.	NA		Europe	5	Temperate Conifer Forests	c(11.014232, 46.84735)
25845	11411	Bortenschlager, S. 1970. Waldgrenz- und Klimaschwankungen im pollenanalytischen Bild des Gurgler Rotmooses. Mitteilungen der Ostalpin-Dinarischen Gesellschaft für Vegetationskunde 11:19-26.	NA		Europe	5	Temperate Conifer Forests	c(11.014232, 46.84735)
26319	11346	Hüttemann, H., and S. Bortenschlager. 1987. Beiträge zur Vegetationsgeschichte Tirols VI: Riesengebirge, Hohe Tatra - Zillertal, Kühtai. Berichte des Naturwissenschaftlich-Medizinischen Vereins in Innsbruck 74:81-112.	NA		Europe	5	Temperate Conifer Forests	c(11.00155, 47.21091)
26319	11347	Heuberger, H. 1977. Gletscher- und klimageschichtliche Untersuchungen im Zemmgrund. Alpenvereins-Jahrbuch 102:39-50.	NA		Europe	5	Temperate Conifer Forests	c(11.00155, 47.21091)
26442	11523	Wahlmüller, N. 1985. Beiträge zur Vegetationsgeschichte Tirols V: Nordtiroler Kalkalpen. Berichte des Naturwissenschaftlich-Medizinischen Vereins in Innsbruck 72:101-144.	NA		Europe	5	Temperate Conifer Forests	c(12.09028, 47.51111)
26435	11523	Wahlmüller, N. 1985. Beiträge zur Vegetationsgeschichte Tirols V: Nordtiroler Kalkalpen. Berichte des Naturwissenschaftlich-Medizinischen Vereins in Innsbruck 72:101-144.	NA		Europe	5	Temperate Conifer Forests	c(12.17047, 47.61312)
26431	11521	Voigt, R. 1996. Paläolomnolische und vegetationsgeschichtliche Untersuchungen an Sedimenten aus Fuschlsee und Chiemsee (Salzburg und Bayern). Dissertationes Botanicae 270:1-303.	NA		Europe	5	Temperate Conifer Forests	c(13.27474, 47.8042)
26505	11410	Bortenschlager, S. 1984. Beiträge zur Vegetationsgeschichte Tirols I. Inneres Ötztal und unteres Inntal. Berichte des Naturwissenschaftlich-Medizinischen Vereins in Innsbruck 71:19-56.	NA		Europe	5	Temperate Conifer Forests	c(12.042238, 47.508732)
26520	11533	Finsinger, W., and W. Tinner. 2007. Pollen and plant macrofossils at Lac de Fully (2135 m a.s.l.): Holocene forest dynamics on a highland plateau in the Valais, Switzerland. The Holocene 17:1119-1127.	NA		Europe	5	Temperate Conifer Forests	c(7.09361, 46.17667)
26518	11531	Oeggl, K. 1988. Beiträge zur Vegetationgeschichte Tirols VII: Das Hochmoor Schwemm bei Wachsee. Berichte des Naturwissenschaftlich-Medizinischen Vereins in Innsbruck 75:37-60.	NA		Europe	5	Temperate Conifer Forests	c(12.299518, 47.65811)
26512	11531	Oeggl, K. 1988. Beiträge zur Vegetationgeschichte Tirols VII: Das Hochmoor Schwemm bei Wachsee. Berichte des Naturwissenschaftlich-Medizinischen Vereins in Innsbruck 75:37-60.	NA		Europe	5	Temperate Conifer Forests	c(12.299518, 47.65811)
26514	11531	Oeggl, K. 1988. Beiträge zur Vegetationgeschichte Tirols VII: Das Hochmoor Schwemm bei Wachsee. Berichte des Naturwissenschaftlich-Medizinischen Vereins in Innsbruck 75:37-60.	NA		Europe	5	Temperate Conifer Forests	c(12.299518, 47.65811)
26499	11410	Bortenschlager, S. 1984. Beiträge zur Vegetationsgeschichte Tirols I. Inneres Ötztal und unteres Inntal. Berichte des Naturwissenschaftlich-Medizinischen Vereins in Innsbruck 71:19-56.	NA		Europe	5	Temperate Conifer Forests	c(11.01591, 46.84652)
40450	12634	Hadorn, P. 1992. Hadorn, P. 1992. Vegetationsgeschichtliche Studie am Nordufer des Lac de Neuchâtel - Pollenanalytische Untersuchungen im Loclat, in der Bucht von Hauterive/Saint- Blaise und in den neolithischen Ufersiedlungen von Saint- Blaise/Bains des Dames. PhD Thesis.	NA		Europe	4	Temperate Broadleaf & Mixed Forests	c(6.99669, 47.01867)
40450	12635	Hadorn, P. 1994. Hadorn, P. 1994. Saint-Blaise/Bains des Dames, 1. Palynologie d'un site néolithique et histoire de la végétation des derniers 16000 ans. Neuchâtel. Musée cantonal d'archéologie. Archéologie neuchâteloise, 18:1-121..	NA		Europe	4	Temperate Broadleaf & Mixed Forests	c(6.99669, 47.01867)
26632	12634	Hadorn, P. 1992. Hadorn, P. 1992. Vegetationsgeschichtliche Studie am Nordufer des Lac de Neuchâtel - Pollenanalytische Untersuchungen im Loclat, in der Bucht von Hauterive/Saint- Blaise und in den neolithischen Ufersiedlungen von Saint- Blaise/Bains des Dames. PhD Thesis.	NA		Europe	4	Temperate Broadleaf & Mixed Forests	c(6.99669, 47.01867)
26632	12635	Hadorn, P. 1994. Hadorn, P. 1994. Saint-Blaise/Bains des Dames, 1. Palynologie d'un site néolithique et histoire de la végétation des derniers 16000 ans. Neuchâtel. Musée cantonal d'archéologie. Archéologie neuchâteloise, 18:1-121..	NA		Europe	4	Temperate Broadleaf & Mixed Forests	c(6.99669, 47.01867)
29236	9491	van der Knaap, W.O., J.F.N. van Leeuwen, A. Fankhauser, and B. Ammann. 2000. Palynostratigraphy of the last centuries in Switzerland based on 23 lake and mire deposits: chronostratigraphic pollen markers, regional patterns, and local histories. Review of Palaeoecology and Palynology 108(6):85-142. [DOI: 10.1191/0959683605hl852ft]	10.1191/0959683605hl852ft		Europe	4	Temperate Broadleaf & Mixed Forests	c(6.17361, 46.56667)
29236	12723	Appleby, P.G., W. Shotyk, and A. Fankhauser. 1997. 210Pb age dating of three peat cores in the Jura Mountains, Switzerland. Water Air and Soil. Pollution 100(3-4):223-231.	NA		Europe	4	Temperate Broadleaf & Mixed Forests	c(6.17361, 46.56667)
29236	12724	Mitchell, E.A.D. 1995. Mitchell, E.A.D. 1995. The postglacial developmental history of the Praz-Rodet Bog, Vallée de Joux, Swiss Jura. Masters Thesis, Laboratoire d'Ecologie Végétale et de Phytosociologie, Institut de Botanique, Université de Neuchatel. 112 pp..	NA		Europe	4	Temperate Broadleaf & Mixed Forests	c(6.17361, 46.56667)
29236	12725	Shotyk, W., A.K. Cheburkin, P.G. Appleby, A. Fankhauser, and J.D. Kramers. 1997. Lead in three peat bog profiles, Jura Mountains, Switzerland: enrichment factors, isotopic composition, and chronology of atmospheric deposition. Water Air and Soil Pollution 100:297-410.	NA		Europe	4	Temperate Broadleaf & Mixed Forests	c(6.17361, 46.56667)
32260	10380	Welten, M. 1982. Welten, M. 1982. Vegetationsgeschichtliche Untersuchungen in den westlichen Schweizer Alpen: Bern-Wallis. Denkschriften der Schweizerischen Naturforschenden Gesellschaft, Vol. 95. DSNG 95. Textheft 104 pp., Diagrammheft 37 diagrams..	10.1007/978-3-0348-5359-0		Europe	5	Temperate Conifer Forests	c(7.01911, 46.23378)
40317	10380	Welten, M. 1982. Welten, M. 1982. Vegetationsgeschichtliche Untersuchungen in den westlichen Schweizer Alpen: Bern-Wallis. Denkschriften der Schweizerischen Naturforschenden Gesellschaft, Vol. 95. DSNG 95. Textheft 104 pp., Diagrammheft 37 diagrams..	10.1007/978-3-0348-5359-0		Europe	5	Temperate Conifer Forests	c(7.33926, 46.23376)
40317	14059	Welten, M. 1977. Welten, M. 1977. Résultats palynologiques sur le développement de la végétation et sa dégradation par l'homme à l'étage inférieur du Valais Central (Suisse). Suppl. Bull. Assoc. franç. Etude Quatern. 47:303-307..	NA		Europe	5	Temperate Conifer Forests	c(7.33926, 46.23376)
40448	10304	Welten, M. 1982. Pollenanalytische Untersuchungen zur Vegetationsgeschichte des Schweizerischen Nationalparks. Ergebnisse der wissenschaftlichen Untersuchungen im Schweizerischen Nationalpark 16:1-43.	NA		Europe	5	Temperate Conifer Forests	c(10.26429, 46.81088)
40448	10382	van der Knaap, W.O., and B. Ammann. 1997. Depth-age relationships of 25 well-dated Swiss Holocene pollen sequences archived in the Alpine Palynological Data-Base. Revue de Paléobiologie 16(2):433-480.	NA		Europe	5	Temperate Conifer Forests	c(10.26429, 46.81088)
40490	14100	Richard, H., and L. Eschenlohr. 1998. Richard, H., and L. Eschenlohr. 1998. Essai de corrélation entre les données polliniques et les données archéologiques : le cas des forêts de Lajoux dans les Franches-Montagnes (Lajoux, Ju, Suisse). Revue d'Archéométrie, 22:29-37..	10.3406/arsci.1998.959		Europe	4	Temperate Broadleaf & Mixed Forests	c(7.13194, 47.28833)
40454	12730	Magny, M., and I. Richoz. 2000. Magny, M., and I. Richoz. 2000. Lateglacial lake-level changes at Montilier-Strandweg, lake Morat, Switzerland and their climatic significance. Quaternaire, 11(2):129-144..	10.3406/quate.2000.1662		Europe	4	Temperate Broadleaf & Mixed Forests	c(7.12361, 46.935)
40454	12731	Magny, M., O. Peyron, C. Bégeot, and J. Guiot. 2005. Magny, M., O. Peyron, C. Bégeot, and J. Guiot. 2005. Quantitative reconstruction of mid-Holocene climatic variations in the northern Alpine foreland based on Lake Morat (Swiss Plateau) and Lake Annecy (French Pre-Alps) data. Boreas, 34:434-444..	NA		Europe	4	Temperate Broadleaf & Mixed Forests	c(7.12361, 46.935)
40492	14100	Richard, H., and L. Eschenlohr. 1998. Richard, H., and L. Eschenlohr. 1998. Essai de corrélation entre les données polliniques et les données archéologiques : le cas des forêts de Lajoux dans les Franches-Montagnes (Lajoux, Ju, Suisse). Revue d'Archéométrie, 22:29-37..	10.3406/arsci.1998.959		Europe	4	Temperate Broadleaf & Mixed Forests	c(7.11722, 47.26306)
40567	14123	Rösch, M. 1983. Rösch, M. 1983. Geschichte der Nussbaumer Seen (Kanton Thurgau) und ihrer Umgebung seit dem Ausgang der letzen Eiszeit, aufgrund quartärbotanischer, stratigraphischer und sedimentologischer Untersuchungen. Mitt. Thurgau. Naturforsch. Ges. 45 (Frauenfeld)..	NA		Europe	4	Temperate Broadleaf & Mixed Forests	c(8.83094, 47.61335)
40567	14124	Rösch, M. 1985. Rösch, M. 1985. Nussbaumer Seen - Spät- und postglaziale Umweltsveränderungen einer Seengruppe im östlichen Schweizer Mittelland. In: G.Lang (ed.) Swiss lake and mire environments during the last 15000 years. Diss. Bot. 87:337- 379 (Vaduz)..	NA		Europe	4	Temperate Broadleaf & Mixed Forests	c(8.83094, 47.61335)
40567	14125	Rösch, M. 1995. Rösch, M. 1995. Geschichte des Nussbaumer Sees aus Botanish- ökologischer Sicht. In: A. Schläfli (ed.), Naturmonographie Die Nussbaumer Seen. Mitt. Thurgau. Naturforsch. Ges. 53/ Schriftenreihe der Kartause Ittingen 5:43-59..	NA		Europe	4	Temperate Broadleaf & Mixed Forests	c(8.83094, 47.61335)
40566	14123	Rösch, M. 1983. Rösch, M. 1983. Geschichte der Nussbaumer Seen (Kanton Thurgau) und ihrer Umgebung seit dem Ausgang der letzen Eiszeit, aufgrund quartärbotanischer, stratigraphischer und sedimentologischer Untersuchungen. Mitt. Thurgau. Naturforsch. Ges. 45 (Frauenfeld)..	NA		Europe	4	Temperate Broadleaf & Mixed Forests	c(8.83094, 47.61335)
40566	14124	Rösch, M. 1985. Rösch, M. 1985. Nussbaumer Seen - Spät- und postglaziale Umweltsveränderungen einer Seengruppe im östlichen Schweizer Mittelland. In: G.Lang (ed.) Swiss lake and mire environments during the last 15000 years. Diss. Bot. 87:337- 379 (Vaduz)..	NA		Europe	4	Temperate Broadleaf & Mixed Forests	c(8.83094, 47.61335)
40566	14125	Rösch, M. 1995. Rösch, M. 1995. Geschichte des Nussbaumer Sees aus Botanish- ökologischer Sicht. In: A. Schläfli (ed.), Naturmonographie Die Nussbaumer Seen. Mitt. Thurgau. Naturforsch. Ges. 53/ Schriftenreihe der Kartause Ittingen 5:43-59..	NA		Europe	4	Temperate Broadleaf & Mixed Forests	c(8.83094, 47.61335)
40564	14123	Rösch, M. 1983. Rösch, M. 1983. Geschichte der Nussbaumer Seen (Kanton Thurgau) und ihrer Umgebung seit dem Ausgang der letzen Eiszeit, aufgrund quartärbotanischer, stratigraphischer und sedimentologischer Untersuchungen. Mitt. Thurgau. Naturforsch. Ges. 45 (Frauenfeld)..	NA		Europe	4	Temperate Broadleaf & Mixed Forests	c(8.83094, 47.61335)
40564	14124	Rösch, M. 1985. Rösch, M. 1985. Nussbaumer Seen - Spät- und postglaziale Umweltsveränderungen einer Seengruppe im östlichen Schweizer Mittelland. In: G.Lang (ed.) Swiss lake and mire environments during the last 15000 years. Diss. Bot. 87:337- 379 (Vaduz)..	NA		Europe	4	Temperate Broadleaf & Mixed Forests	c(8.83094, 47.61335)
40564	14125	Rösch, M. 1995. Rösch, M. 1995. Geschichte des Nussbaumer Sees aus Botanish- ökologischer Sicht. In: A. Schläfli (ed.), Naturmonographie Die Nussbaumer Seen. Mitt. Thurgau. Naturforsch. Ges. 53/ Schriftenreihe der Kartause Ittingen 5:43-59..	NA		Europe	4	Temperate Broadleaf & Mixed Forests	c(8.83094, 47.61335)
40569	14126	van der Knaap, W.O., and J.F.N. van Leeuwen. 2001. van der Knaap, W.O., and J.F.N. van Leeuwen. 2001. Vegetationsgeschichte und menschlicher Einfluss in der Umgebung des Bibersees zwischen 2600 und 50 v. Chr. In: Gnepf Horisberger, U., and Hämmerle, S. (editors). Cham- Oberwil, Hof (Kanton Zug - Befunde und Funde aus der Glockenbecherkultur und der Bronzezeit. Antiqua 33 (Veröffentlichung der Sch…	NA		Europe	4	Temperate Broadleaf & Mixed Forests	c(8.46541, 47.20675)
40628	9491	van der Knaap, W.O., J.F.N. van Leeuwen, A. Fankhauser, and B. Ammann. 2000. Palynostratigraphy of the last centuries in Switzerland based on 23 lake and mire deposits: chronostratigraphic pollen markers, regional patterns, and local histories. Review of Palaeoecology and Palynology 108(6):85-142. [DOI: 10.1191/0959683605hl852ft]	10.1191/0959683605hl852ft		Europe	5	Temperate Conifer Forests	c(7.44333, 46.57722)
40628	14139	Hausmann, S., A.F. Lotter, J.F.N. van Leeuwen, C. Ohlendorf, G. Lemcke, E.A.G. Grönlund, and M. Sturm. 2002. Hausmann, S., A.F. Lotter, J.F.N. van Leeuwen, C. Ohlendorf, G. Lemcke, E. Grölund, and M. Sturm. 2002. Interactions of climate and land use documented in the varved sediments of Seebergsee in the Swiss Alps. The Holocene 12(3):279-289..	NA		Europe	5	Temperate Conifer Forests	c(7.44333, 46.57722)
40634	10380	Welten, M. 1982. Welten, M. 1982. Vegetationsgeschichtliche Untersuchungen in den westlichen Schweizer Alpen: Bern-Wallis. Denkschriften der Schweizerischen Naturforschenden Gesellschaft, Vol. 95. DSNG 95. Textheft 104 pp., Diagrammheft 37 diagrams..	10.1007/978-3-0348-5359-0		Europe	5	Temperate Conifer Forests	c(7.40306, 46.42833)
40634	10382	van der Knaap, W.O., and B. Ammann. 1997. Depth-age relationships of 25 well-dated Swiss Holocene pollen sequences archived in the Alpine Palynological Data-Base. Revue de Paléobiologie 16(2):433-480.	NA		Europe	5	Temperate Conifer Forests	c(7.40306, 46.42833)
40642	10380	Welten, M. 1982. Welten, M. 1982. Vegetationsgeschichtliche Untersuchungen in den westlichen Schweizer Alpen: Bern-Wallis. Denkschriften der Schweizerischen Naturforschenden Gesellschaft, Vol. 95. DSNG 95. Textheft 104 pp., Diagrammheft 37 diagrams..	10.1007/978-3-0348-5359-0		Europe	5	Temperate Conifer Forests	c(7.47917, 46.31167)
40642	10382	van der Knaap, W.O., and B. Ammann. 1997. Depth-age relationships of 25 well-dated Swiss Holocene pollen sequences archived in the Alpine Palynological Data-Base. Revue de Paléobiologie 16(2):433-480.	NA		Europe	5	Temperate Conifer Forests	c(7.47917, 46.31167)
40949	15281	Rösch, M. 1997. Holocene sediment accumulation in the shallow water zone of Lower Lake Constance. Archiv für Hydrobiologie Supplement 107(4):541-562.	NA		Europe	4	Temperate Broadleaf & Mixed Forests	c(8.902438, 47.743308)
40949	15282	Rösch, M. 1985. Ein Pollenprofil aus dem Feuenried bei Überlingen am Ried: Stratigraphische und landschaftsgeschichtliche Bedeutung für das Holozän im Bodenseegebiet. Materialhefte zur Vor- und Frühgeschichte in Baden-Württemberg 7:43-79.	NA		Europe	4	Temperate Broadleaf & Mixed Forests	c(8.902438, 47.743308)
40949	15283	Rösch, M. 1986. Zwei Moore im westlichen Bodenseegebiet als Zeugen prähistorischer Landschaftsveränderung. Telma 16:83-111.	NA		Europe	4	Temperate Broadleaf & Mixed Forests	c(8.902438, 47.743308)
40955	15321	Rey, F., E. Gobet, S. Szidat, A.F. Lotter, A. Gilli, A. Hafner, and W. Tinner. 2019. Radiocarbon wiggle matching on laminated sediments delivers high-precision chronologies. Radiocarbon 61(1):265-285. [DOI: doi: 10.1017/RDC.2018.47]	10.1017/RDC.2018.47		Europe	4	Temperate Broadleaf & Mixed Forests	c(7.66823, 47.16969)
40955	15322	Rey, F., E. Gobet, C. Schworer, O. Wey, A. Hafner, and W. Tinner. 2019. Causes and mechanisms of synchronous succession trajectories in primeval Central European mixed Fagus sylvatica forests. Journal of Ecology 107:1392-1408.	NA		Europe	4	Temperate Broadleaf & Mixed Forests	c(7.66823, 47.16969)
41469	15611	Rey, F., E. Gobet, J.F.N. van Leeuwen, A. Gilli, U.J. van Raden, A. Hafner, O. Wey, J. Rhiner, D. Schmoker, J. Zund, and W. Tinner. 2017. Vegetational and agricultural dynamics at Burgäschisee (Swiss Plateau) recorded for 18,700 years by multi-proxy evidence from partly varved sediments. Vegetation History and Archaeobotany 26:571-586.	NA		Europe	4	Temperate Broadleaf & Mixed Forests	c(7.66823, 47.16969)
40951	15317	Rösch, M. 2000. Long-term human impact as registered in an upland pollen profile from the southern Black Forest, southwestern Germany. Vegetation History and Archaeobotany 9:205-218.	NA		Europe	4	Temperate Broadleaf & Mixed Forests	c(8.19972, 47.805382)
40951	15318	Rösch, M. 2000. Das Steerenmoos bei Faulenfürst/Schluchsee. Ein Pollenprofil aus der Nähe des Einbaums als Beitrag zur frühen Besiedlung des südlichen Schwarzwaldes. Pages 71-75 in Einbaum, Lastensegler, Dampfschiff: Frühe Schifffahrt in Südwestdeutschland. Volume 5/6. ALManach 5/6. Theiss, Stuttgart.	NA		Europe	4	Temperate Broadleaf & Mixed Forests	c(8.19972, 47.805382)
40958	15283	Rösch, M. 1986. Zwei Moore im westlichen Bodenseegebiet als Zeugen prähistorischer Landschaftsveränderung. Telma 16:83-111.	NA		Europe	4	Temperate Broadleaf & Mixed Forests	c(8.978824, 47.77488)
40958	15319	Rösch, M. 1990. Vegetationsgeschichtliche Untersuchungen im Durchenbergried. Pages 9-64 in Siedlungsarchäologie im Alpenvorland II. Forschungen und Berichte zur Vor- und Frühgeschichte in Baden-Württemberg 37. Theiss, Stuttgart.	NA		Europe	4	Temperate Broadleaf & Mixed Forests	c(8.978824, 47.77488)
46280	15321	Rey, F., E. Gobet, S. Szidat, A.F. Lotter, A. Gilli, A. Hafner, and W. Tinner. 2019. Radiocarbon wiggle matching on laminated sediments delivers high-precision chronologies. Radiocarbon 61(1):265-285. [DOI: doi: 10.1017/RDC.2018.47]	10.1017/RDC.2018.47		Europe	4	Temperate Broadleaf & Mixed Forests	c(7.48381, 47.02139)
46280	15322	Rey, F., E. Gobet, C. Schworer, O. Wey, A. Hafner, and W. Tinner. 2019. Causes and mechanisms of synchronous succession trajectories in primeval Central European mixed Fagus sylvatica forests. Journal of Ecology 107:1392-1408.	NA		Europe	4	Temperate Broadleaf & Mixed Forests	c(7.48381, 47.02139)
46280	16090	Rey, F., E. Gobet, C. Schwörer, A. Hafner, and W. Tinner. 2019. Climate impacts on deglaciation and vegetation dynamics since the Last Glacial Maximum at Moossee (Switzerland). Climate of the Past 16:1347-1367. [DOI: https://doi.org/10.5194/cp-16-1347-2020]	10.5194/cp-16-1347-2020		Europe	4	Temperate Broadleaf & Mixed Forests	c(7.48381, 47.02139)
40999	15360	Rösch, M., and J. Lechterbeck. 2016. Seven Millennia of human impact as reflected in a high resolution pollen profile from the profundal sediments of Litzelsee, Lake Constance region, Germany. Vegetation History and Archaeobotany 25:339-358.	NA		Europe	4	Temperate Broadleaf & Mixed Forests	c(8.92963, 47.76786)
41212	15465	Batchelor, C.R. 2009. Middle Holocene Environmental Changes and the History of Yew (Taxus baccata L.) Woodland in the Lower Thames Valley. Doctoral dissertation. University of London, UK., London, United Kingdom.	NA		Europe	4	Temperate Broadleaf & Mixed Forests	c(0.2225, 51.49222)
41214	15465	Batchelor, C.R. 2009. Middle Holocene Environmental Changes and the History of Yew (Taxus baccata L.) Woodland in the Lower Thames Valley. Doctoral dissertation. University of London, UK., London, United Kingdom.	NA		Europe	4	Temperate Broadleaf & Mixed Forests	c(0.2225, 51.49222)
41214	15466	Branch, N.P., C.R. Batchelor, N.G. Cameron, G.R. Coope, R. Densem, R. Gale, C.P. Green, and A.N. Williams. 2012. Holocene environmental changes in the Lower Thames Valley, London, UK: Implications for understanding the history of Taxus woodland. The Holocene 22(10):1143-1158.	NA		Europe	4	Temperate Broadleaf & Mixed Forests	c(0.2225, 51.49222)
41187	15449	Fyfe, R.M. 2007. The importance of local-scale openness within regions dominated by closed woodland. Journal of Quaternary Science 22(6):571-578.	NA		Europe	4	Temperate Broadleaf & Mixed Forests	c(-4.71833, 51.93167)
41207	15464	Deforce, K., A. Storme, J. Bastiaens, S. Debruyne, L. Denys, A. Ervynck, E. Meylemans, H. Stieperaere, W. Van Neer, and P. Crombé. 2014. Middle-Holocene alluvial forests and associated fluvial environments: A multi-proxy reconstruction from the lower Scheldt, N Belgium. The Holocene 24(11):1550-1564.	NA		Europe	4	Temperate Broadleaf & Mixed Forests	c(4.32306, 51.13583)
41210	15464	Deforce, K., A. Storme, J. Bastiaens, S. Debruyne, L. Denys, A. Ervynck, E. Meylemans, H. Stieperaere, W. Van Neer, and P. Crombé. 2014. Middle-Holocene alluvial forests and associated fluvial environments: A multi-proxy reconstruction from the lower Scheldt, N Belgium. The Holocene 24(11):1550-1564.	NA		Europe	4	Temperate Broadleaf & Mixed Forests	c(4.32306, 51.13583)
41203	15449	Fyfe, R.M. 2007. The importance of local-scale openness within regions dominated by closed woodland. Journal of Quaternary Science 22(6):571-578.	NA		Europe	4	Temperate Broadleaf & Mixed Forests	c(-4.94194, 51.87611)
41216	15467	Waller, M.P., A.J. Long, D. Long, and J.B. Innes. 1999. Waller, M.P., A.J. Long, D. Long, and J.B. Innes. 1999. Patterns and processes in the development of coastal mire vegetation: Multi-site investigations from Walland Marsh, Southeast England. Quaternary Science Reviews 18:1419-1444.	NA		Europe	4	Temperate Broadleaf & Mixed Forests	c(0.82806, 51.04361)
41220	15465	Batchelor, C.R. 2009. Middle Holocene Environmental Changes and the History of Yew (Taxus baccata L.) Woodland in the Lower Thames Valley. Doctoral dissertation. University of London, UK., London, United Kingdom.	NA		Europe	4	Temperate Broadleaf & Mixed Forests	c(0.17694, 51.52028)
41220	15466	Branch, N.P., C.R. Batchelor, N.G. Cameron, G.R. Coope, R. Densem, R. Gale, C.P. Green, and A.N. Williams. 2012. Holocene environmental changes in the Lower Thames Valley, London, UK: Implications for understanding the history of Taxus woodland. The Holocene 22(10):1143-1158.	NA		Europe	4	Temperate Broadleaf & Mixed Forests	c(0.17694, 51.52028)
41224	15461	Fyfe, R.M., and J. Woodbridge. 2012. Differences in time and space in upland vegetation patterning: analysis of pollen data from Dartmoor, UK. Lanscape Ecology 27(5):745-760.	NA		Europe	4	Temperate Broadleaf & Mixed Forests	c(-3.98194, 50.6275)
41189	15450	Davies, F.M. 1997. Holocene palaeoenvironmental studies in the Oban region, western Scotland, upon Tyne. Doctoral dissertation. Department of Geography, University of Newcastle, Newcastle, United Kingdom.	NA		NA	NA	NA	c(NA, NA)
41189	15451	Macklin, M.G., C. Bonsall, F.M. Davies, and M.R. Robinson. 2000. Human–environment interactions during the Holocene: new data and interpretations from the Oban area, Argyll, Scotland. The Holocene 10(1):109-121.	NA		NA	NA	NA	c(NA, NA)
41201	15460	Fyfe, R.M., A.G. Brown, and B.J. Coles. 2003. Mesolithic to Bronze Age vegetation change and human activity in the Exe Valley, Devon, UK. Proceedings of the Prehistoric Society 69:161-181.	10.1017/s0079497x00001298		Europe	4	Temperate Broadleaf & Mixed Forests	c(-3.51722, 51.01722)
41205	15462	Djamali, M., B. Gambin, N. Marriner, V. Andrieu-Ponel, T. Gambin, E. Gandouin, S. Lanfranco, F. Médail, D. Pavon, P. Ponel, and C. Morhange. 2013. Vegetation dynamics during the early to mid-Holocene transition in NW Malta, human impact versus climatic forcing. Vegetation History and Archaeobotany 22:367-380. [DOI: 10.1007/s00334-012-0380-0.]	10.1007/s00334-012-0380-0.		Europe	12	Mediterranean Forests, Woodlands & Scrub	c(14.41444, 35.935)
41222	15469	Grant, M.J., P.D.M. Hughes, and K.E. Barber. 2009. Early to mid-Holocene vegetation-fire interactions and responses to climatic change at Cranes Moor. Pages 198-214 in M.R.B.R.T.H.a.F.F.W.-S. R.M. Briant, editor. The Quaternary of the Solent Basin and West Sussex raised beaches.New Forest, Quaternary Research Association edition. 13. London, United Kingdom.	NA		Europe	4	Temperate Broadleaf & Mixed Forests	c(-1.72583, 50.82778)
41222	15470	Grant, M.J., P.D.M. Hughes, and K.E. Barber. 2014. Climatic influence upon early to mid-Holocene fire regimes within temperate woodlands: a multi-proxy reconstruction from the New Forest, southern England. Journal of Quaternary Science 29(2):175-188.	NA		Europe	4	Temperate Broadleaf & Mixed Forests	c(-1.72583, 50.82778)
41218	15468	Deforce, K. 2011. Middle and late Holocene vegetation and landscape evolution of the Scheldt estuary. A palynological study of a peat deposit from Doel (N-Belgium). Geologica Belgica 14(3-4):277-288.	NA		Europe	4	Temperate Broadleaf & Mixed Forests	c(4.24528, 51.32083)
41243	15465	Batchelor, C.R. 2009. Middle Holocene Environmental Changes and the History of Yew (Taxus baccata L.) Woodland in the Lower Thames Valley. Doctoral dissertation. University of London, UK., London, United Kingdom.	NA		Europe	4	Temperate Broadleaf & Mixed Forests	c(0.37611, 51.45583)
41230	15474	Waller, M.P., and S. Hamilton. 2000. Vegetation history of the English chalklands: a mid-Holocene pollen sequence from the Caburn, East Sussex. Journal of Quaternary Science 15(3):253-272.	NA		Europe	4	Temperate Broadleaf & Mixed Forests	c(0.05056, 50.85722)
41241	15485	Jones, V.J. 1987. A palaeoecological study of the post-glacial acidification of the Round Loch of Glenhead and its catchment. Doctoral dissertation. University of London, London, United Kingdom.	NA		Europe	4	Temperate Broadleaf & Mixed Forests	c(-4.43026, 55.09344)
41241	15486	Jones, V.J., A.C. Stevenson, and R.W. Battarbee. 1989. Acidification of Lakes in Galloway, South West Scotland: A Diatom and Pollen Study of the Post-Glacial History of the Round Loch of Glenhead. Journal of Ecology 77(1):1-23.	NA		Europe	4	Temperate Broadleaf & Mixed Forests	c(-4.43026, 55.09344)
41241	15487	Jones, V.J., and A.C. Stevenson. 1993. South-west Scotland. Round Loch of Glenhead. Pages 609-614 in , Chapman and Hall edition. Volume 6. Quaternary of Scotland. Geological Conservation Review Series. Gordon JE and Sutherland DG, London, United Kingdom.	10.1007/978-94-011-1500-1_18		Europe	4	Temperate Broadleaf & Mixed Forests	c(-4.43026, 55.09344)
41276	15465	Batchelor, C.R. 2009. Middle Holocene Environmental Changes and the History of Yew (Taxus baccata L.) Woodland in the Lower Thames Valley. Doctoral dissertation. University of London, UK., London, United Kingdom.	NA		Europe	4	Temperate Broadleaf & Mixed Forests	c(0.08556, 51.49167)
41228	15472	Fyfe, R.M. 2012. Bronze Age landscape dynamics: spatially detailed pollen analysis from a ceremonial complex. Journal of Archaeological Science 39(8):2764-2773.	NA		Europe	4	Temperate Broadleaf & Mixed Forests	c(-3.80472, 51.12028)
41310	15548	Fyfe, R.M., J. Brück, R. Johnston, H. Lewis, T.P. Roland, and H. Wickstead. 2008. Historical context and chronology of Bronze Age enclosure on Dartmoor, UK. Journal of Archaeological Science 35(8):2250-2261.	NA		Europe	4	Temperate Broadleaf & Mixed Forests	c(-3.91, 50.65556)
41320	15472	Fyfe, R.M. 2012. Bronze Age landscape dynamics: spatially detailed pollen analysis from a ceremonial complex. Journal of Archaeological Science 39(8):2764-2773.	NA		Europe	4	Temperate Broadleaf & Mixed Forests	c(-3.82611, 51.11722)
41305	15461	Fyfe, R.M., and J. Woodbridge. 2012. Differences in time and space in upland vegetation patterning: analysis of pollen data from Dartmoor, UK. Lanscape Ecology 27(5):745-760.	NA		Europe	4	Temperate Broadleaf & Mixed Forests	c(-3.94271, 50.62278)
41308	15547	Fyfe, R.M., A.G. Brown, and S.J. Rippon. 2004. Characterising the late prehistoric, "Romano-British" and medieval landscape, and dating the emergence of a regionally distinct agricultural system in South West Britain. Journal of Archaeological Science 31(12):1699-1714.	NA		Europe	4	Temperate Broadleaf & Mixed Forests	c(-3.63306, 50.97472)
41323	15472	Fyfe, R.M. 2012. Bronze Age landscape dynamics: spatially detailed pollen analysis from a ceremonial complex. Journal of Archaeological Science 39(8):2764-2773.	NA		Europe	4	Temperate Broadleaf & Mixed Forests	c(-3.83278, 51.13944)
41326	15547	Fyfe, R.M., A.G. Brown, and S.J. Rippon. 2004. Characterising the late prehistoric, "Romano-British" and medieval landscape, and dating the emergence of a regionally distinct agricultural system in South West Britain. Journal of Archaeological Science 31(12):1699-1714.	NA		Europe	4	Temperate Broadleaf & Mixed Forests	c(-3.43333, 50.93389)
41329	15551	Fyfe, R.M., A.G. Brown, and S.J. Rippon. 2003. Mid- to late-Holocene vegetation history of Greater Exmoor, UK: estimating the spatial extent of human-induced vegetation change. Vegetation History and Archaeobotany 12(4):215-232.	NA		Europe	4	Temperate Broadleaf & Mixed Forests	c(-3.6875, 51.06583)
41280	15465	Batchelor, C.R. 2009. Middle Holocene Environmental Changes and the History of Yew (Taxus baccata L.) Woodland in the Lower Thames Valley. Doctoral dissertation. University of London, UK., London, United Kingdom.	NA		Europe	4	Temperate Broadleaf & Mixed Forests	c(0.05889, 51.51944)
41280	15524	Carew, T., F.M. Meddens, C.R. Batchelor, N.P. Branch, S.A. Elias, D. Goodburn, A. Vaughan-Williams, L. Webster, and L. Yeomans. 2009. Human-Environment interactions at the Wetland Edge in East London: Trackways, platforms and Bronze Age responses to environmental change. London and Middelsex Archaeological Society Transactions 60:1-34.	NA		Europe	4	Temperate Broadleaf & Mixed Forests	c(0.05889, 51.51944)
41335	15547	Fyfe, R.M., A.G. Brown, and S.J. Rippon. 2004. Characterising the late prehistoric, "Romano-British" and medieval landscape, and dating the emergence of a regionally distinct agricultural system in South West Britain. Journal of Archaeological Science 31(12):1699-1714.	NA		Europe	4	Temperate Broadleaf & Mixed Forests	c(-3.64389, 50.97806)
41339	15551	Fyfe, R.M., A.G. Brown, and S.J. Rippon. 2003. Mid- to late-Holocene vegetation history of Greater Exmoor, UK: estimating the spatial extent of human-induced vegetation change. Vegetation History and Archaeobotany 12(4):215-232.	NA		Europe	4	Temperate Broadleaf & Mixed Forests	c(-3.67833, 51.05444)
41333	15547	Fyfe, R.M., A.G. Brown, and S.J. Rippon. 2004. Characterising the late prehistoric, "Romano-British" and medieval landscape, and dating the emergence of a regionally distinct agricultural system in South West Britain. Journal of Archaeological Science 31(12):1699-1714.	NA		Europe	4	Temperate Broadleaf & Mixed Forests	c(-3.62361, 50.97056)
41382	15467	Waller, M.P., A.J. Long, D. Long, and J.B. Innes. 1999. Waller, M.P., A.J. Long, D. Long, and J.B. Innes. 1999. Patterns and processes in the development of coastal mire vegetation: Multi-site investigations from Walland Marsh, Southeast England. Quaternary Science Reviews 18:1419-1444.	NA		Europe	4	Temperate Broadleaf & Mixed Forests	c(0.83556, 51.01778)
41345	15554	Bennett, K.D. 1986. Comparative interactions among forest tree populations in Norfolk, England, during the last 10000 years. New Phytologist 103(3):603-620.	NA		Europe	4	Temperate Broadleaf & Mixed Forests	c(0.87389, 52.52944)
41351	15555	Bennett, K.D. 1988. Holocene pollen stratigraphy of central Est Anglia, England, and comparison of pollen zones across the Isles. New Phytologist 109(2):237-253. [DOI: 10.1111/j.1469-8137.1988.tb03712.x]	10.1111/j.1469-8137.1988.tb03712.x		Europe	4	Temperate Broadleaf & Mixed Forests	c(0.80639, 52.58139)
41337	15461	Fyfe, R.M., and J. Woodbridge. 2012. Differences in time and space in upland vegetation patterning: analysis of pollen data from Dartmoor, UK. Lanscape Ecology 27(5):745-760.	NA		Europe	4	Temperate Broadleaf & Mixed Forests	c(-3.95694, 50.65472)
41366	9624	Chen, S.-H. 1988. Neue Untersuchungen über die spät- und postglaziale Vegetationsgeschichte im Gebiet zwischen Harz und Leine (BRD). Flora 181:147-177.	10.1016/s0367-2530(17)30361-4		Europe	4	Temperate Broadleaf & Mixed Forests	c(10.181276, 51.908476)
41380	15467	Waller, M.P., A.J. Long, D. Long, and J.B. Innes. 1999. Waller, M.P., A.J. Long, D. Long, and J.B. Innes. 1999. Patterns and processes in the development of coastal mire vegetation: Multi-site investigations from Walland Marsh, Southeast England. Quaternary Science Reviews 18:1419-1444.	NA		Europe	4	Temperate Broadleaf & Mixed Forests	c(0.83, 50.96278)
41384	15467	Waller, M.P., A.J. Long, D. Long, and J.B. Innes. 1999. Waller, M.P., A.J. Long, D. Long, and J.B. Innes. 1999. Patterns and processes in the development of coastal mire vegetation: Multi-site investigations from Walland Marsh, Southeast England. Quaternary Science Reviews 18:1419-1444.	NA		Europe	4	Temperate Broadleaf & Mixed Forests	c(0.82667, 51.05194)
41421	1374	Waller, M.P. 1987. The Flandrian vegetational history and environmental development of the Brede and Panel Valleys East Sussex. Ph.D. Dissertation. Polytechnic of North London, London, England, United Kingdom.. Doctoral dissertation. Polytechnic of North London, London, United Kingdom.	NA		Europe	4	Temperate Broadleaf & Mixed Forests	c(0.67528, 50.90583)
41421	15577	Waller, M.P. 1993. Flandrian vegetational history of south- eastern England. Pollen data from Pannel Bridge, East Sussex. New Phytologist 124(2):345-369.	NA		Europe	4	Temperate Broadleaf & Mixed Forests	c(0.67528, 50.90583)
41453	15594	Jahns, S. 2000. Late-glacial and Holocene woodland dynamics and land-use history of the Lower Oder valley, north-eastern Germany, based on two, AMS 14C-dated, pollen profiles. Vegetation History and Archaeobotany 9:111-123.	NA		Europe	4	Temperate Broadleaf & Mixed Forests	c(14.127872, 53.053902)
41476	15461	Fyfe, R.M., and J. Woodbridge. 2012. Differences in time and space in upland vegetation patterning: analysis of pollen data from Dartmoor, UK. Lanscape Ecology 27(5):745-760.	NA		Europe	4	Temperate Broadleaf & Mixed Forests	c(-3.96222, 50.6125)
41460	15604	Tinner, W., M. Conedera, B. Ammann, H.W. Gaggeler, S. Gedye, R. Jones, and B. Sagesser. 1998. Pollen and charcoal in lake sediments compared with historically documented forest fires in southern Switzerland since AD 1920. The Holocene 8(1):31-42.	NA		Europe	5	Temperate Conifer Forests	c(8.94329, 46.05152)
41467	15608	Tinner, W., P. Hubschmid, M. Wehrli, B. Ammann, and M. Conedera. 1999. Long-term forest fire ecology and dynamics in southern Switzerland. Journal of Ecology 87(2):273-289. [DOI: 10.1046/j.1365-2745.1999.00346.x]	10.1046/j.1365-2745.1999.00346.x		Europe	5	Temperate Conifer Forests	c(8.94329, 46.05152)
41448	15589	Rey, F., C. Schworer, E. Gobet, D. Colombaroli, J.F.N. van Leeuwen, S. Schleiss, and W. Tinner. 2013. Climatic and human impacts on mountain vegetation at Lauenensee (Bernese Alps, Switzerland) during the last 14,000 years. The Holocene 23(10):1415-1427. [DOI: 10.1177/0959683613489585]	10.1177/0959683613489585		Europe	5	Temperate Conifer Forests	c(7.33143, 46.39684)
41480	15614	Litt, T., M. Früchtl, B. Kubitz, and M. Stebich. 1997. Jungquartäre Floren in den Eifelmaaren. Terra Nostra 1997(7):54-62. Notes: Exkursionsführer zur 67. Jahrestagung der Paläontologischen Gesellschaft	NA		Europe	4	Temperate Broadleaf & Mixed Forests	c(6.878202, 50.118872)
41480	15615	Litt, T., M. Früchtl, B. Kubitz, and M. Stebich. 1997. Palaeobotanical investigations. Terra Nostra 1997(8):25-29. Notes: In: 7th International Symposium on Palaeolimnology, Excursion Guide Excursion B (Laacher See and Eifel Maar lakes)	NA		Europe	4	Temperate Broadleaf & Mixed Forests	c(6.878202, 50.118872)
41480	15616	Litt, T., and M. Stebich. 1999. Bio- and chronostratigraphy of the lateglacial in the Eifel region, Germany. Quaternary International 61:5-16.	NA		Europe	4	Temperate Broadleaf & Mixed Forests	c(6.878202, 50.118872)
41480	15617	Brauer, A., T. Litt, J.F.W. Negendank, and B. Zolitschka. 2001. Lateglacial varve chronology and biostratigraphy of lakes Holzmaar and Meerfelder Maar, Germany. Boreas 30:83-88.	NA		Europe	4	Temperate Broadleaf & Mixed Forests	c(6.878202, 50.118872)
41480	15620	Litt, T., C. Schölzel, N. Kühl, and A. Brauer. 2009. Vegetation and climate history in the Westeifel Volcanic Field (Germany) during the past 11 000 years based on annually laminated lacustrine maar sediments. Boreas 38:679-690.	NA		Europe	4	Temperate Broadleaf & Mixed Forests	c(6.878202, 50.118872)
41527	15636	López-Merino, L., A. Martínez-Cortizas, and J.A. López-Sáez. 2010. Early agriculture and palaeoenvironmental history in the North of the Iberian Peninsula: a multi-proxy analysis of the Monte Areo mire (Asturias, Spain). Journal of Archaeological Science 37(8):1978-1988.	NA		Europe	4	Temperate Broadleaf & Mixed Forests	c(-5.76889, 43.52889)
41485	15622	Fossitt, J.A. 1994. Late-glacial and Holocene vegetation history of western Donegal, Ireland. Biology and Environment: Proceedings of the Royal Irish Academy 94B(1):1-31.	NA		Europe	4	Temperate Broadleaf & Mixed Forests	c(-8.468418, 54.77523)
41543	15660	Tinner, W., J.F.N. van Leeuwen, D. Colombaroli, E. Vescovi, W.O. van der Knaap, P.D. Henne, S. Pasta, S. D'Angelo, and T. La Mantia. 2009. Holocene environmental and climatic changes at Gorgo Basso, a coastal lake in southern Sicily, Italy. Quaternary Science Reviews 28:1498-1510.	NA		Europe	12	Mediterranean Forests, Woodlands & Scrub	c(12.65, 37.6)
45324	15660	Tinner, W., J.F.N. van Leeuwen, D. Colombaroli, E. Vescovi, W.O. van der Knaap, P.D. Henne, S. Pasta, S. D'Angelo, and T. La Mantia. 2009. Holocene environmental and climatic changes at Gorgo Basso, a coastal lake in southern Sicily, Italy. Quaternary Science Reviews 28:1498-1510.	NA		Europe	12	Mediterranean Forests, Woodlands & Scrub	c(12.65, 37.6)
45324	16028	Calò, C., P.D. Henne, B.B. Curry, M. Magny, E. Vescovi, T. La Mantia, S. Pasta, B. Vannière, and W. Tinner. 2012. Spatio-temporal patterns of Holocene environmental change in southern Sicily. Palaeogeography, Palaeoclimatology, Palaeoecology 323-325:110-112.	NA		Europe	12	Mediterranean Forests, Woodlands & Scrub	c(12.65, 37.6)
41589	15668	Schwörer, C., P. Kaltenrieder, L. Glur, M. Berlinger, J. Elbert, S. Frei, A. Gilli, A. Hafner, F.S. Anselmetti, M. Grosjean, and W. Tinner. 2014. Holocene climate, fire and vegetation dynamics at the treeline in the Northwestern Swiss Alps. Vegetation History and Archaeobotany 23:479-496. [DOI: 10.1007/s00334-013-0411-5]	10.1007/s00334-013-0411-5		Europe	5	Temperate Conifer Forests	c(7.40589, 46.38679)
41589	15669	Schwörer, C., D. Colombaroli, P. Kaltenrieder, F. Rey, and W. Tinner. 2015. Early human impact (5000-3000 BC) affects mountain forest dynamics in the Alps. Journal of Ecology 103(2):281-295. [DOI: 10.1111/1365-2745.12354]	10.1111/1365-2745.12354		Europe	5	Temperate Conifer Forests	c(7.40589, 46.38679)
41589	15670	Schwörer, C., P.D. Henne, and W. Tinner. 2014. A model-data comparison of Holocene timberline changes in the Swiss Alps reveals past and future drivers of mountain forest dynamics. Global Change Biology 20(5):1512-1526. [DOI: 10.1111/gcb.12456]	10.1111/gcb.12456		Europe	5	Temperate Conifer Forests	c(7.40589, 46.38679)
41602	15667	Colombaroli, D., W. Tinner, J. van Leeuwen, R. Noti, E. Vescovi, B. Vanniere, M. Magny, R. Schmidt, and H. Bugmann. 2009. Response of broadleaved evergreen Mediterranean forest vegetation to fire disturbance during the Holocene: insights from the peri-Adriatic region. Journal of Biogeography 36:314-326.	NA		Europe	12	Mediterranean Forests, Woodlands & Scrub	c(10.3308, 43.83784)
41602	15677	Colombaroli, D., A. Marchetto, and W. Tinner. 2007. Long-term interactions between Mediterranean climate, vegetation and fire regime at Lago di Massaciuccoli (Tuscany, Italy). Journal of Ecology 95:755-770.	NA		Europe	12	Mediterranean Forests, Woodlands & Scrub	c(10.3308, 43.83784)
41600	15667	Colombaroli, D., W. Tinner, J. van Leeuwen, R. Noti, E. Vescovi, B. Vanniere, M. Magny, R. Schmidt, and H. Bugmann. 2009. Response of broadleaved evergreen Mediterranean forest vegetation to fire disturbance during the Holocene: insights from the peri-Adriatic region. Journal of Biogeography 36:314-326.	NA		Europe	12	Mediterranean Forests, Woodlands & Scrub	c(10.3308, 43.83784)
41600	15677	Colombaroli, D., A. Marchetto, and W. Tinner. 2007. Long-term interactions between Mediterranean climate, vegetation and fire regime at Lago di Massaciuccoli (Tuscany, Italy). Journal of Ecology 95:755-770.	NA		Europe	12	Mediterranean Forests, Woodlands & Scrub	c(10.3308, 43.83784)
41587	15666	Noti, R., J.F.N. van Leeuwen, D. Colombaroli, E. Vescovi, S. Pasta, T. La Mantia, and W. Tinner. 2009. Mid- and late-Holocene vegetation and fire history at Biviere di Gela, a coastal lake in southern Sicily, Italy. Vegetation History and Archaeobotany 18:371-387.	NA		Europe	12	Mediterranean Forests, Woodlands & Scrub	c(14.34455, 37.01879)
41587	15667	Colombaroli, D., W. Tinner, J. van Leeuwen, R. Noti, E. Vescovi, B. Vanniere, M. Magny, R. Schmidt, and H. Bugmann. 2009. Response of broadleaved evergreen Mediterranean forest vegetation to fire disturbance during the Holocene: insights from the peri-Adriatic region. Journal of Biogeography 36:314-326.	NA		Europe	12	Mediterranean Forests, Woodlands & Scrub	c(14.34455, 37.01879)
41634	15696	Vescovi, E., P. Kaltenrieder, and W. Tinner. 2010. Late-Glacial and Holocene vegetation history of Pavullo nel Frignano (Northern Apennines, Italy). Review of Palaeobotany and Palynology 160:32-45.	NA		Europe	12	Mediterranean Forests, Woodlands & Scrub	c(10.83865, 44.32009)
41631	15695	Vescovi, E., B. Ammann, C. Ravazzi, and W. Tinner. 2010. A new Late-glacial and Holocene record of vegetation and fire history from Lago del Greppo, northern Apennines, Italy. Vegetation History and Archaeobotany 19:219-233.	NA		Europe	4	Temperate Broadleaf & Mixed Forests	c(10.67378, 44.1199)
41646	15691	López-Merino, L., A. Martínez-Cortizas, and J.A. López-Sáez. 2011. Human-induced changes on wetlands: a study case from NW Iberia. Quaternary Science Reviews 30:2745-2754.	NA		Europe	4	Temperate Broadleaf & Mixed Forests	c(-6.32722, 43.38111)
41657	15723	Dorado-Valiño, M., J.A. López-Sáez, and E. García-Gómez. 2014. Contribution to the European Pollen Database. 21. Patateros, Toledo Mountains (central Spain). Grana 53(2):171-173.	NA		Europe	12	Mediterranean Forests, Woodlands & Scrub	c(-4.67417, 39.59722)
41653	15721	Willutzki, H. 1962. Zur Waldgeschichte und Vermoorung sowie über Rekurrenzflächen im Oberharz. Nova Acta Leopoldina N.F. 25 (160):1-52.	NA		Europe	4	Temperate Broadleaf & Mixed Forests	c(10.51139, 51.765098)
41835	15749	Gobet, E., W. Tinner, P.A. Hochuli, J.F.N. van Leeuwen, and B. Ammann. 2003. Middle to Late Holocene vegetation history of the Upper Engadine (Swiss Alps): the role of man and fire. Vegetation History and Archaeobotany 12:143-163.	NA		Europe	5	Temperate Conifer Forests	c(9.84504, 46.49394)
41835	15750	Gobet, E., W. Tinner, C. Bigler, P.A. Hochuli, and B. Ammann. 2005. Early-Holocene afforestation processes in the lower subalpine belt of the Central Swiss Alps as inferred from macrofossil and pollen records. The Holocene 15(5):672-686.	NA		Europe	5	Temperate Conifer Forests	c(9.84504, 46.49394)
41835	15751	Henne, P.D., C.M. Elkin, B. Reineking, H. Bugmann, and W. Tinner. 2011. Did soil development limit spruce (Picea abies) expansion in the Central Alps during the Holocene? Testing a palaeobotanical hypothesis with a dynamic landscape model. Journal of Biogeography 38:933-949.	NA		Europe	5	Temperate Conifer Forests	c(9.84504, 46.49394)
41760	15715	López-Sáez, J.A., D. Abel-Schaad, F. Alba-Sánchez, R. González-Pellejero, M. Frochoso, and F. Allende. 2013. Contribution to the European Pollen Database. 20. Culazón, Cantabrian Mountains (northern Spain). Grana 52(4):316-318.	NA		Europe	4	Temperate Broadleaf & Mixed Forests	c(-4.48917, 43.23278)
41766	1311	Sarmaja-Korjonen, K., Y. Vasari, and C.A. Hæggström. 1991. Taxus baccata and influence of Iron Age man on the vegetation in Åland, SW Finland. Annales Botanici Fennici 28:143-159. https://www.jstor.org/stable/23725403.	NA		Europe	4	Temperate Broadleaf & Mixed Forests	c(19.97168, 60.34577)
41746	15726	Abel-Schaad, D., and J.A. López-Sáez. 2013. Vegetation changes in relation to fire history and human activities at the Peña Negra mire (Bejar Range, Iberian Central Mountain Sysrem, Spain) during the past 4,000 years. Vegetation History and Archaeobotany 22(3):199-214.	NA		Europe	12	Mediterranean Forests, Woodlands & Scrub	c(-5.79222, 40.33472)
41755	15716	López-Merino, L., N. Silva-Sánchez, J. Kaal, J.A. López-Sáez, and A. Martínez-Cortizas. 2012. Post-disturbance vegetation dynamics during the Late Pleistocene and Holocene : An example from NW Iberia. Global and Planetary Change 92- 93:58-70.	NA		Europe	4	Temperate Broadleaf & Mixed Forests	c(-8.51667, 42.53333)
41748	15729	Tinner, W., B. Ammann, and P. Germann. 1996. Treeline fluctuations recorded for 12,500 years by soil profiles, pollen, and plant macrofossils in the Central Swiss Alps. Arctic and Alpine Research 28(2):131-147.	NA		Europe	5	Temperate Conifer Forests	c(7.36285, 46.15726)
41770	15608	Tinner, W., P. Hubschmid, M. Wehrli, B. Ammann, and M. Conedera. 1999. Long-term forest fire ecology and dynamics in southern Switzerland. Journal of Ecology 87(2):273-289. [DOI: 10.1046/j.1365-2745.1999.00346.x]	10.1046/j.1365-2745.1999.00346.x		Europe	5	Temperate Conifer Forests	c(8.92794, 45.99663)
41770	15743	Gobet, E., W. Tinner, P. Hubschmid, I. Jansen, M. Wehrli, B. Ammann, and L. Wick. 2000. Influence of human impact and bedrock differences on the vegetational history of the Insubrian Southern Alps. Vegetation History and Archaeobotany 9:175-187.	NA		Europe	5	Temperate Conifer Forests	c(8.92794, 45.99663)
41753	15728	López-Merino, L., J.A. López-Sáez, S. Pérez-Díaz, and J.S. Carrión. 2009. 2000 years of pastoralism and fire shaping high-altitude vegetation of Sierra de Gredos in central Spain. Review of Palaeobotany and Palynology 158:42-51.	NA		Europe	12	Mediterranean Forests, Woodlands & Scrub	c(-4.93417, 40.30722)
41764	15738	Seppä, H. 1996. Post-glacial dynamics of vegetation and tree-lines in the far north of Fennoscandia. Fennia 174:1-96.	NA		Europe	11	Tundra	c(27.846082, 70.0508)
41842	15754	Tinner, W., and J.-P. Theurillat. 2003. Uppermost limit, extent, and fluctuations of the timberline and treeline ecocline in the Swiss Central Alps during the past 11,500 years. Arctic, Antarctic, and Alpine Research 35(2):158-169.	NA		Europe	5	Temperate Conifer Forests	c(7.97395, 46.39429)
41926	15774	Mateus, J.E. 1992. Holocene and present-day ecosystems of the Carvalhal region, South-west Portugal. Doctoral dissertation. University of Utrecht, Utrecht, The Netherlands.	NA		Europe	12	Mediterranean Forests, Woodlands & Scrub	c(-8.7725, 38.30444)
41909	15761	van der Knaap, W.O., and J.F.N. van Leeuwen. 1994. Holocene vegetation, human impact, and climatic change in the Serra da Estrela, Portugal. Dissertationes Botanicae 234:497-535.	NA		Europe	12	Mediterranean Forests, Woodlands & Scrub	c(-7.57639, 40.34167)
41909	15762	van der Knaap, W.O., and J.F.N. van Leeuwen. 1995. Holocene vegetation succession and degradation as responses to climatic change and human activity in the Serra da Estrela, Portugal. Review of Palaeobotany and Palynology 89:153-211.	NA		Europe	12	Mediterranean Forests, Woodlands & Scrub	c(-7.57639, 40.34167)
41909	15763	van der Knaap, W.O., and J.F.N. van Leeuwen. 1997. Late-Glacial and early Holocene vegetation succession, altitudinal vegetation zonation, and climatic change in the Serra da Estrela, Portugal. Review of Palaeobotany and Palynology 97:239-285.	NA		Europe	12	Mediterranean Forests, Woodlands & Scrub	c(-7.57639, 40.34167)
42542	10427	Beug, H.J., I. Henrion, and A. Schmüser. 1999. Landschaftsgeschichte im Hochharz - die Entwicklung der Wälder und Moore seit dem Ende der letzten Eiszeit. Gesellschaft zur Förderung des Nationalparks Harz e.V., Clausthal-Zellerfeld.	NA		Europe	4	Temperate Broadleaf & Mixed Forests	c(10.490014, 51.777428)
42510	15616	Litt, T., and M. Stebich. 1999. Bio- and chronostratigraphy of the lateglacial in the Eifel region, Germany. Quaternary International 61:5-16.	NA		Europe	4	Temperate Broadleaf & Mixed Forests	c(6.756278, 50.100124)
42510	15617	Brauer, A., T. Litt, J.F.W. Negendank, and B. Zolitschka. 2001. Lateglacial varve chronology and biostratigraphy of lakes Holzmaar and Meerfelder Maar, Germany. Boreas 30:83-88.	NA		Europe	4	Temperate Broadleaf & Mixed Forests	c(6.756278, 50.100124)
42510	15795	Stebich, M. 1999. Palynologische Untersuchungen zur Vegetationsgeschichte des Weichsel-Spätglazial und Frühholozän an jährlich geschichteten Sedimenten des Meerfelder Maares (Eifel). Dissertationes Botanicae 320. Cramer, Berlin, Stuttgart.	NA		Europe	4	Temperate Broadleaf & Mixed Forests	c(6.756278, 50.100124)
42510	15796	Brauer, A., C. Günter, S.J. Johnsen, and J.F.W. Negendank. 2000. Land-ice teleconnections of cold climatic periods during the last Glacial/Interglacial transition. Climate Dynamics 16:229-239.	NA		Europe	4	Temperate Broadleaf & Mixed Forests	c(6.756278, 50.100124)
42557	15809	Rösch, M. 2005. Zur Vegetationsgeschichte des südlichen Kraichgaus - Botanische Untersuchungen bei Großvillars, Gemeinde Oberderdingen, Landkreis Karlsruhe. Fundberichte aus Baden-Württemberg 28(1):839-870.	NA		Europe	4	Temperate Broadleaf & Mixed Forests	c(8.758684, 49.042312)
42568	15814	Rösch, M. 2009. Botanical evidence for prehistoric and medieval land use in Black Forest. Pages 335-343 in J. Klapste and P. Sommer, editors. Medieval Rural Settlement in Marginal Landscapes. Ruralia VII. Brepols, Turnhout.	NA		Europe	4	Temperate Broadleaf & Mixed Forests	c(8.642734, 48.730522)
42570	15814	Rösch, M. 2009. Botanical evidence for prehistoric and medieval land use in Black Forest. Pages 335-343 in J. Klapste and P. Sommer, editors. Medieval Rural Settlement in Marginal Landscapes. Ruralia VII. Brepols, Turnhout.	NA		Europe	4	Temperate Broadleaf & Mixed Forests	c(8.642734, 48.730522)
42681	15834	Rösch, M., and G. Tserendorj. 2011. Der Nordschwarzwald - früher besiedelt als gedacht? Pollenprofile belegen ausgedehnte vorgeschichtliche Besiedlung und Landnutzung. Denkmalpflege in Baden-Württemberg 40(2):66-73.	NA		Europe	4	Temperate Broadleaf & Mixed Forests	c(8.348266, 48.574426)
42681	15835	Rösch, M., and G. Tserendorj. 2011. Florengeschichtliche Beobachtungen im Nordschwarzwald (Südwestdeutschland). Hercynia N. F. 44:53-71.	NA		Europe	4	Temperate Broadleaf & Mixed Forests	c(8.348266, 48.574426)
42673	15834	Rösch, M., and G. Tserendorj. 2011. Der Nordschwarzwald - früher besiedelt als gedacht? Pollenprofile belegen ausgedehnte vorgeschichtliche Besiedlung und Landnutzung. Denkmalpflege in Baden-Württemberg 40(2):66-73.	NA		Europe	4	Temperate Broadleaf & Mixed Forests	c(8.348266, 48.574426)
42673	15835	Rösch, M., and G. Tserendorj. 2011. Florengeschichtliche Beobachtungen im Nordschwarzwald (Südwestdeutschland). Hercynia N. F. 44:53-71.	NA		Europe	4	Temperate Broadleaf & Mixed Forests	c(8.348266, 48.574426)
42649	15281	Rösch, M. 1997. Holocene sediment accumulation in the shallow water zone of Lower Lake Constance. Archiv für Hydrobiologie Supplement 107(4):541-562.	NA		Europe	4	Temperate Broadleaf & Mixed Forests	c(9.005356, 47.693686)
42649	15822	Rösch, M. 1992. Human impact as registered in the pollen record: some results from the western Lake Constance region, Southern Germany. Vegetation History and Archaeobotany 1:101-109.	NA		Europe	4	Temperate Broadleaf & Mixed Forests	c(9.005356, 47.693686)
42649	15823	Rösch, M. 1993. Prehistoric land use as recorded in a lake-shore core at Lake Constance. Vegetation History and Archaeobotany 2:213-232.	NA		Europe	4	Temperate Broadleaf & Mixed Forests	c(9.005356, 47.693686)
42671	15814	Rösch, M. 2009. Botanical evidence for prehistoric and medieval land use in Black Forest. Pages 335-343 in J. Klapste and P. Sommer, editors. Medieval Rural Settlement in Marginal Landscapes. Ruralia VII. Brepols, Turnhout.	NA		Europe	4	Temperate Broadleaf & Mixed Forests	c(8.2395, 48.56961)
42671	15831	Rösch, M. 2009. Zur vorgeschichtlichen Besiedlung und Landnutzung im nördlichen Schwarzwald aufgrund vegetationsgeschichtlicher Untersuchungen in zwei Karseen. Mitteilungen des Vereins für Forstliche Standortskunde und Forstpflanzenzüchtung 46:69-82.	NA		Europe	4	Temperate Broadleaf & Mixed Forests	c(8.2395, 48.56961)
42685	15814	Rösch, M. 2009. Botanical evidence for prehistoric and medieval land use in Black Forest. Pages 335-343 in J. Klapste and P. Sommer, editors. Medieval Rural Settlement in Marginal Landscapes. Ruralia VII. Brepols, Turnhout.	NA		Europe	4	Temperate Broadleaf & Mixed Forests	c(8.4594, 48.7144)
42683	15814	Rösch, M. 2009. Botanical evidence for prehistoric and medieval land use in Black Forest. Pages 335-343 in J. Klapste and P. Sommer, editors. Medieval Rural Settlement in Marginal Landscapes. Ruralia VII. Brepols, Turnhout.	NA		Europe	4	Temperate Broadleaf & Mixed Forests	c(8.4594, 48.7144)
42714	15594	Jahns, S. 2000. Late-glacial and Holocene woodland dynamics and land-use history of the Lower Oder valley, north-eastern Germany, based on two, AMS 14C-dated, pollen profiles. Vegetation History and Archaeobotany 9:111-123.	NA		Europe	4	Temperate Broadleaf & Mixed Forests	c(14.09915, 52.845046)
42714	15852	Jahns, S. 1999. Pollenanalytische Untersuchungen am Großen Krebssee, Ostbrandenburg. Germania 77(2):637-659.	NA		Europe	4	Temperate Broadleaf & Mixed Forests	c(14.09915, 52.845046)
42692	15850	Rösch, M. 2012. Vegetation und Waldnutzung im Nordschwarzwald während sechs Jahrtausenden anhand von Profundalkernen aus dem Herrenwieser See. Mitteilungen des Vereins für forstliche Standortskunde und Forstpflanzenzüchtung 47:43-64.	NA		Europe	4	Temperate Broadleaf & Mixed Forests	c(8.295302, 48.668262)
43525	15910	Fossitt, J.A. 1996. Late Quaternary vegetation history of the Western Isles of Scotland. New Phytologist 132(1):171-196. [DOI: 10.1111/j.1469-8137.1996.tb04522.x]	10.1111/j.1469-8137.1996.tb04522.x		Europe	4	Temperate Broadleaf & Mixed Forests	c(-7.2702, 57.35139)
43533	15910	Fossitt, J.A. 1996. Late Quaternary vegetation history of the Western Isles of Scotland. New Phytologist 132(1):171-196. [DOI: 10.1111/j.1469-8137.1996.tb04522.x]	10.1111/j.1469-8137.1996.tb04522.x		Europe	4	Temperate Broadleaf & Mixed Forests	c(-6.770474, 58.264906)
43513	15749	Gobet, E., W. Tinner, P.A. Hochuli, J.F.N. van Leeuwen, and B. Ammann. 2003. Middle to Late Holocene vegetation history of the Upper Engadine (Swiss Alps): the role of man and fire. Vegetation History and Archaeobotany 12:143-163.	NA		Europe	5	Temperate Conifer Forests	c(9.80624, 46.46994)
43513	15750	Gobet, E., W. Tinner, C. Bigler, P.A. Hochuli, and B. Ammann. 2005. Early-Holocene afforestation processes in the lower subalpine belt of the Central Swiss Alps as inferred from macrofossil and pollen records. The Holocene 15(5):672-686.	NA		Europe	5	Temperate Conifer Forests	c(9.80624, 46.46994)
44723	15920	Lotter, A.F. 1999. Late-glacial and Holocene vegetation history and dynamics as shown by pollen and plant macrofossil analyses in annually laminated sediments from Soppensee, central Switzerland. Vegetation History & Archaeobotany 8:165-184.	NA		Europe	4	Temperate Broadleaf & Mixed Forests	c(8.08088, 47.09076)
44723	15921	Hajdas, I., and A. Michczynski. 2010. Age-depth model of Lake Soppensee (Switzerland) based on the high-resolution C14 chronology compared with the varve chronology. Radiocarbon 52:1027-1040.	10.1017/s0033822200046117		Europe	4	Temperate Broadleaf & Mixed Forests	c(8.08088, 47.09076)
44896	15933	Watkins, R., J.D. Scourse, and J.R.M. Allen. 2007. The Holocene vegetation history of the Arfon Platform, North Wales, UK. Boreas 36(2):170-181. [DOI: 10.1111/j.1502-3885.2007.tb01190.x]	10.1111/j.1502-3885.2007.tb01190.x		Europe	4	Temperate Broadleaf & Mixed Forests	c(-4.101292, 53.197734)
44941	15942	Bjune, A.E., H. Seppä, and H.J.B. Birks. 2009. Quantitative summer-temperature reconstructions for the last 2000 years based on pollen-stratigraphical data from northern Fennoscandia. Journal of Paleolimnology 41(1):43-56. [DOI: 10.1007/s10933-008-9254-y]	10.1007/s10933-008-9254-y		Europe	11	Tundra	c(16.380466, 68.660076)
44951	15946	Willis, K.J., M. Braun, P. Sümegi, and A. Tóth. 1997. Does soil change cause vegetation change or vice versa? A temporal perspctive from Hungary. Ecology 73(3):740-750.	NA		Europe	4	Temperate Broadleaf & Mixed Forests	c(20.42481, 48.337174)
45115	15964	Plunkett, G., N.J. Whitehouse, V.A. Hall, D.J. Charma, M. Blaauw, A. Kelly, and I. Mulhall. 2009. A multi-proxy palaeoenvironmental investigation of the findspot of an Iron Age bog body from Oldcroghan, Co. Offaly, Ireland. Journal of Archaeological Science 36:265-277.	NA		Europe	4	Temperate Broadleaf & Mixed Forests	c(-7.3, 53.31667)
45107	15960	Willis, K.J. 1992. The late Quaternary vegetational history of northwest Greece. II. Rezina marsh. New Phytologist 121(1):119-138.	NA		Europe	12	Mediterranean Forests, Woodlands & Scrub	c(20.59528, 39.885)
45105	15960	Willis, K.J. 1992. The late Quaternary vegetational history of northwest Greece. II. Rezina marsh. New Phytologist 121(1):119-138.	NA		Europe	12	Mediterranean Forests, Woodlands & Scrub	c(20.77556, 39.98778)
45117	15959	Farcas, S., J.L. de Beaulieu, M. Reille, G. Coldea, B. Diaconeasa, C. Goeury, T. Goslar, and T. Jull. 1999. First 14C dating of Late Glacial and Holocene pollen sequences from Romanian Carpathes. Comptes Rendus de l'Académie des Sciences - Series III - Sciences de la Vie 322(9):799-807. [DOI: 10.1016/S0764-4469(00)80039-6]	10.1016/S0764-4469(00)80039-6		Europe	5	Temperate Conifer Forests	c(22.80349, 45.33407)
45137	15969	Grindean, R., I. Tantau, S. Farcas, and A. Panait. 2014. Middle to Late Holocene vegetation shifts in the NW Transylvanian lowlands (Romania). Studia UBB Geologia 59(1):29-37. [DOI: 10.5038/1937-8602.59.1.2]	10.5038/1937-8602.59.1.2		Europe	4	Temperate Broadleaf & Mixed Forests	c(22.66111, 47.10833)
45181	15985	Morales-Molino, C., W. Tinner, M. García-Antón, and D. Colombaroli. 2017. The historical demise of Pinus nigra forests in the Northern Iberian Plateau (south-eastern Europe). Journal of Ecology 105:634-646. [DOI: https://doi.org/10.1111/1365-2745.12702]	10.1111/1365-2745.12702		Europe	12	Mediterranean Forests, Woodlands & Scrub	c(-3.5725, 41.80833)
45221	15965	Plunkett, G. 2009. Land-use patterns and cultural change in the Middle to Late Bronze Age Ireland: inferences from pollen records. Vegetation History Archaeobotany 18:273-295.	NA		Europe	4	Temperate Broadleaf & Mixed Forests	c(-8.03333, 54.41667)
45221	16003	Plunkett, G., J.R. Pilcher, F.G. McCormac, and V.A. Hall. 2004. New dates for first millennium BC tephra isochrones in Ireland. The Holocene 14(5):780-786.	NA		Europe	4	Temperate Broadleaf & Mixed Forests	c(-8.03333, 54.41667)
45219	16002	Brown, A.D. 2006. Late-Holocene palaeoclimates: cross-validation of multiple proxies from lake and bog archives in Northern England. Doctoral dissertation. University of Southampton, Southampton, United Kingdom.	NA		Europe	4	Temperate Broadleaf & Mixed Forests	c(-2.16361, 54.09639)
45190	15991	Morales-Molino, C., M. García-Antón, and C. Morla. 2011. Holocene vegetation dynamics on an Atlantic-Mediterranean mountain in NW Iberia. Palaeogeography, Palaeoclimatology, Palaeoecology 302:323-337.	NA		Europe	12	Mediterranean Forests, Woodlands & Scrub	c(-6.32139, 42.30417)
45224	15965	Plunkett, G. 2009. Land-use patterns and cultural change in the Middle to Late Bronze Age Ireland: inferences from pollen records. Vegetation History Archaeobotany 18:273-295.	NA		Europe	4	Temperate Broadleaf & Mixed Forests	c(-7.45, 54.63333)
45188	15989	Morales-Molino, C., M. García-Antón, J.M. Postigo-Mijarra, and C. Morla. 2013. Holocene vegetation, fire and climate interactions on the westernmost fringe of the Mediterranean Basin. Quaternary Science Reviews 59:5-17.	NA		Europe	12	Mediterranean Forests, Woodlands & Scrub	c(-6.20972, 40.54667)
45192	15992	Morales-Molino, C., and M. García-Antón. 2014. Vegetation and fire hitory since the last glacial maximum in an inland area of the western Mediterranean Basin (Northern Iberian Plateau, NW Spain). Quaternary Research 81:63-77.	NA		Europe	12	Mediterranean Forests, Woodlands & Scrub	c(-6.07028, 42.12611)
46521	16001	Grant, M.J., C.J. Stevens, N.J. Whitehouse, D. Norcott, R.I. Macphail, C. Langdon, N.G. Cameron, C. Barnett, P.G. Langdon, J. Crowder, N. Mulhall, K. Attree, M. Leivers, R. Greatorex, and C. Ellis. 2014. A palaeoenvironmental context for Terminal Upper Palaeolithic and Mesolithic activity in the Colne Valley: Offsite records contemporary with occupation at Three Ways Wharf, Uxbridge. Environmenta…	NA		Europe	4	Temperate Broadleaf & Mixed Forests	c(-0.48389, 51.55222)
45204	15995	Waller, M.P., and M.J. Grant. 2012. Holocene pollen assemblages from coastal wetlands: differentiating natural and anthropogenic causes of change in the Thames estuary, UK. Journal of Quaternary Science 27(5):461-474.	NA		Europe	4	Temperate Broadleaf & Mixed Forests	c(0.19444, 51.51194)
45186	15988	Morales-Molino, C., D. Colombaroli, M. Valbuena-Carabaña, W. Tinner, R.L. Salómon, J.S. Carrión, and L. Gil. 2017. Land-use history as a major driver for long-term forest dynamics in the Sierra de Guadarrama National Park (central Spain) during the last millennia: implications for forest conservation and management. Global and Planetary Change 152:64-75. [DOI: 10.1016/j.gloplacha.2017.02.012]	10.1016/j.gloplacha.2017.02.012		Europe	12	Mediterranean Forests, Woodlands & Scrub	c(-4.03111, 40.85222)
45223	16004	Plunkett, G., F. Carroll, B. Hartwell, N.J. Whitehouse, and P.J. Reimer. 2008. Vegetation history at the multi-period prehistoric complex at Ballynahatty, Co. Down, Northern Ireland. Journal of Archaeological Science 35:181-190.	NA		Europe	4	Temperate Broadleaf & Mixed Forests	c(-5.95306, 54.54417)
45228	15965	Plunkett, G. 2009. Land-use patterns and cultural change in the Middle to Late Bronze Age Ireland: inferences from pollen records. Vegetation History Archaeobotany 18:273-295.	NA		Europe	4	Temperate Broadleaf & Mixed Forests	c(-6.56667, 55.08333)
45202	15995	Waller, M.P., and M.J. Grant. 2012. Holocene pollen assemblages from coastal wetlands: differentiating natural and anthropogenic causes of change in the Thames estuary, UK. Journal of Quaternary Science 27(5):461-474.	NA		Europe	4	Temperate Broadleaf & Mixed Forests	c(0.23417, 51.49194)
45194	15988	Morales-Molino, C., D. Colombaroli, M. Valbuena-Carabaña, W. Tinner, R.L. Salómon, J.S. Carrión, and L. Gil. 2017. Land-use history as a major driver for long-term forest dynamics in the Sierra de Guadarrama National Park (central Spain) during the last millennia: implications for forest conservation and management. Global and Planetary Change 152:64-75. [DOI: 10.1016/j.gloplacha.2017.02.012]	10.1016/j.gloplacha.2017.02.012		Europe	12	Mediterranean Forests, Woodlands & Scrub	c(-4.03139, 40.84194)
[truncated: 1,482 more rows]
